# Supplementary material for: Hexaaqua­aluminium(III) tris­(methane­sulfonate)
Source: Acta Crystallogr Sect E Struct Rep Online. 2012 Jul 28;68(Pt 8):m1136–7. doi: 10.1107/S1600536812033235 (PMC3414175; doi:10.1107/S1600536812033235)
Supplement: Supplementary file 1 [file e-68-m1136-sup1.cif]

##############################################################################
#                                                                            #
# This CIF contains the data in a paper accepted for publication in          #
# Acta Crystallographica Section E. It conforms to the requirements of       #
# Notes for Authors for Acta Crystallographica Section E, and has been       #
# peer reviewed under the auspices of the IUCr Commission on Journals.       #
#                                                                            #
# Full details of the Crystallographic Information File format               #
# are given in the paper "The Crystallographic Information File (CIF):       #
# a New Standard Archive File for Crystallography" by S. R. Hall, F. H.      #
# Allen and I. D. Brown [Acta Cryst. (1991), A47, 655-685].                  #
#                                                                            #
# The current version of the core CIF dictionary is obtainable from          #
# ftp://ftp.iucr.org/pub/cif_core.dic.                                       #
#                                                                            #
# Software is freely available for graphical display of the structure(s)     #
# in this CIF. For information consult the CIF software page                 #
# http://www.iucr.org/resources/cif/software.                                #
#                                                                            #
# This file may be used for bona fide research purposes within the           #
# scientific community so long as proper attribution is given to the journal # 
# article from which it was obtained.                                        #
#                                                                            #
##############################################################################
data_I
_audit_creation_method     SHELXL-97
_chemical_name_systematic
;
Hexaaquaaluminium(III) tris(methanesulfonate)
;
_chemical_name_common     'aluminium methanesulfonate hexahydrate'
_chemical_formula_moiety     'H12 Al O6 3+, 3(C H3 O3 S -)'
_chemical_formula_sum     'C3 H21 Al O15 S3'
_chemical_formula_iupac     '[Al (H2 O)6] (C H3 O3 S)3'
_chemical_formula_weight     420.39
_symmetry_cell_setting     monoclinic
_symmetry_space_group_name_H-M     'P 21/n'
_symmetry_space_group_name_Hall     '-P 2yn'
loop_
    _symmetry_equiv_pos_as_xyz
    'x, y, z'
    '-x+1/2, y+1/2, -z+1/2'
    '-x, -y, -z'
    'x-1/2, -y-1/2, z-1/2'
_cell_length_a     16.4677(9)
_cell_length_b     6.4239(4)
_cell_length_c     17.4295(8)
_cell_angle_alpha     90.00
_cell_angle_beta     117.035(5)
_cell_angle_gamma     90.00
_cell_volume     1642.34(17)
_cell_formula_units_Z     4
_cell_measurement_reflns_used     8000
_cell_measurement_theta_min     4.70
_cell_measurement_theta_max     23.20
_cell_measurement_temperature     173(2)
_cell_special_details     -
_exptl_crystal_description     plate
_exptl_crystal_colour     colourless
_exptl_crystal_size_max     0.38
_exptl_crystal_size_mid     0.12
_exptl_crystal_size_min     0.03
_exptl_crystal_density_diffrn     1.700
_exptl_crystal_F_000     880
_exptl_absorpt_coefficient_mu     0.575
_exptl_absorpt_correction_type     multi-scan
_exptl_absorpt_process_details     '(SHELXTL; Sheldrick, 2008)'
_exptl_absorpt_correction_T_min     0.8112
_exptl_absorpt_correction_T_max     0.9830
_exptl_special_details     ?
_diffrn_ambient_temperature     173(2)
_diffrn_radiation_type     MoK\a
_diffrn_radiation_wavelength     0.71073
_diffrn_radiation_source     'fine-focus sealed tube'
_diffrn_radiation_monochromator     graphite
_diffrn_measurement_device_type     'Stoe IPDS'
_diffrn_measurement_method     \f-scans
_diffrn_detector_area_resol_mean     6.67
_diffrn_reflns_number     20432
_diffrn_reflns_av_R_equivalents     0.0572
_diffrn_reflns_av_sigmaI/netI     0.0391
_diffrn_reflns_theta_min     2.30
_diffrn_reflns_theta_max     24.99
_diffrn_reflns_theta_full     24.99
_diffrn_measured_fraction_theta_max     0.995
_diffrn_measured_fraction_theta_full     0.995
_diffrn_reflns_limit_h_min     -19
_diffrn_reflns_limit_h_max     19
_diffrn_reflns_limit_k_min     -7
_diffrn_reflns_limit_k_max     7
_diffrn_reflns_limit_l_min     -20
_diffrn_reflns_limit_l_max     20
_diffrn_standards_number     ?
_diffrn_standards_interval_count     ?
_diffrn_standards_interval_time     ?
_diffrn_standards_decay_%     0
_refine_special_details
;
Refinement of <i>F</i>^2^ against ALL reflections. The weighted <i>R</i>-factor
<i>wR</i> and goodness of fit <i>S</i> are based on <i>F</i>^2^, conventional
<i>R</i>-factors <i>R</i> are based on <i>F</i>, with <i>F</i> set to zero for
negative <i>F</i>^2^. The threshold expression of <i>F</i>^2^ >
\s(<i>F</i>^2^) is used only for calculating <i>R</i>-factors(gt) <i>etc</i>.
and is not relevant to the choice of reflections for refinement.
<i>R</i>-factors based on <i>F</i>^2^ are statistically about twice as large
as those based on <i>F</i>, and <i>R</i>- factors based on ALL data will be
even larger.
;
_reflns_number_total     2874
_reflns_number_gt     2076
_reflns_threshold_expression     I>2\s(I)
_refine_ls_structure_factor_coef     Fsqd
_refine_ls_matrix_type     full
_refine_ls_R_factor_all     0.0448
_refine_ls_R_factor_gt     0.0310
_refine_ls_wR_factor_gt     0.0704
_refine_ls_wR_factor_ref     0.0726
_refine_ls_goodness_of_fit_ref     1.116
_refine_ls_restrained_S_all     1.116
_refine_ls_number_reflns     2874
_refine_ls_number_parameters     262
_refine_ls_number_restraints     2
_refine_ls_hydrogen_treatment     mixed
_refine_ls_weighting_scheme     calc
_refine_ls_weighting_details
                       'w=1/[\s^2^(Fo^2^)+(0.035P)^2^] where P=(Fo^2^+2Fc^2^)/3'
_atom_sites_solution_hydrogens     difmap
_atom_sites_solution_primary     direct
_atom_sites_solution_secondary     difmap
_refine_ls_shift/su_max     0.001
_refine_ls_shift/su_mean     0.000
_refine_diff_density_max     0.429
_refine_diff_density_min     -0.285
_refine_ls_extinction_method     none
_refine_ls_extinction_coef     ?
loop_
    _atom_type_symbol
    _atom_type_description
    _atom_type_scat_dispersion_real
    _atom_type_scat_dispersion_imag
    _atom_type_scat_source
    'C' 'C' 0.0033 0.0016
                         'International Tables Vol C Tables 4.2.6.8 and 6.1.1.4'
    'H' 'H' 0.0000 0.0000
                         'International Tables Vol C Tables 4.2.6.8 and 6.1.1.4'
    'O' 'O' 0.0106 0.0060
                         'International Tables Vol C Tables 4.2.6.8 and 6.1.1.4'
    'Al' 'Al' 0.0645 0.0514
                         'International Tables Vol C Tables 4.2.6.8 and 6.1.1.4'
    'S' 'S' 0.1246 0.1234
                         'International Tables Vol C Tables 4.2.6.8 and 6.1.1.4'
_computing_data_collection     'IPDS Software (Stoe & Cie, 2000)'
_computing_cell_refinement     'IPDS Software (Stoe & Cie, 2000)'
_computing_data_reduction     'IPDS Software (Stoe & Cie, 2000)'
_computing_structure_solution     'SHELXS97 (Sheldrick, 2008)'
_computing_structure_refinement     'SHELXL97 (Sheldrick, 2008)'
_computing_molecular_graphics
                     'DIAMOND (Brandenburg, 2010) and SHELXTL (Sheldrick, 2008)'
_computing_publication_material     'SHELXL97 (Sheldrick, 2008)'
loop_
    _atom_site_type_symbol
    _atom_site_label
    _atom_site_fract_x
    _atom_site_fract_y
    _atom_site_fract_z
    _atom_site_U_iso_or_equiv
    _atom_site_adp_type
    _atom_site_calc_flag
    _atom_site_refinement_flags
    _atom_site_occupancy
    _atom_site_symmetry_multiplicity
    _atom_site_disorder_assembly
    _atom_site_disorder_group
    S S1 0.42486(4) 0.07708(9) 0.14732(4) 0.02005(16) Uani d . 1 1 . .
    S S2 0.65617(4) 0.97454(9) 0.60472(4) 0.02049(16) Uani d . 1 1 . .
    S S3 0.82913(4) 0.04636(9) 0.38082(4) 0.02131(16) Uani d . 1 1 . .
    Al Al1 0.59239(4) 0.50961(11) 0.37580(5) 0.01734(17) Uani d . 1 1 . .
    O O1 0.47670(12) -0.0109(3) 0.23435(11) 0.0270(4) Uani d . 1 1 . .
    O O2 0.40427(12) 0.2956(2) 0.15149(11) 0.0267(4) Uani d . 1 1 . .
    O O3 0.34515(11) -0.0492(3) 0.09627(12) 0.0278(4) Uani d . 1 1 . .
    O O4 0.67367(12) 1.0148(3) 0.53116(11) 0.0274(4) Uani d . 1 1 . .
    O O5 0.59731(12) 0.7901(3) 0.58804(12) 0.0309(5) Uani d . 1 1 . .
    O O6 0.62196(12) 1.1551(3) 0.62981(13) 0.0349(5) Uani d . 1 1 . .
    O O7 0.82038(12) 0.2633(3) 0.40091(12) 0.0297(4) Uani d . 1 1 . .
    O O8 0.89366(12) 0.0213(3) 0.34588(11) 0.0278(4) Uani d . 1 1 . .
    O O9 0.74081(12) -0.0488(3) 0.32608(12) 0.0300(4) Uani d . 1 1 . .
    O O10 0.65563(13) 0.4196(3) 0.31723(13) 0.0235(4) Uani d . 1 1 . .
    H H1 0.644(2) 0.450(5) 0.266(2) 0.036(9) Uiso d . 1 1 . .
    H H2 0.709(3) 0.375(5) 0.345(2) 0.054(11) Uiso d . 1 1 . .
    O O11 0.53554(13) 0.2484(3) 0.36416(13) 0.0214(4) Uani d . 1 1 . .
    H H3 0.5226(19) 0.168(5) 0.322(2) 0.029(8) Uiso d . 1 1 . .
    H H4 0.4966(19) 0.230(4) 0.3798(18) 0.021(8) Uiso d . 1 1 . .
    O O12 0.49533(12) 0.5926(3) 0.27037(12) 0.0217(4) Uani d D 1 1 . .
    H H5 0.489(2) 0.707(4) 0.254(2) 0.037(9) Uiso d D 1 1 . .
    H H6 0.471(2) 0.496(5) 0.234(2) 0.035(9) Uiso d . 1 1 . .
    O O13 0.68364(12) 0.4112(3) 0.48197(12) 0.0231(4) Uani d D 1 1 . .
    H H7 0.7314(18) 0.462(5) 0.511(2) 0.048(10) Uiso d D 1 1 . .
    H H8 0.678(2) 0.282(6) 0.498(2) 0.056(11) Uiso d . 1 1 . .
    O O14 0.64698(13) 0.7730(3) 0.39399(14) 0.0236(4) Uani d . 1 1 . .
    H H9 0.675(2) 0.819(6) 0.371(3) 0.055(12) Uiso d . 1 1 . .
    H H10 0.650(2) 0.852(5) 0.436(2) 0.044(10) Uiso d . 1 1 . .
    O O15 0.52616(14) 0.6042(3) 0.43396(13) 0.0218(4) Uani d . 1 1 . .
    H H11 0.481(2) 0.666(5) 0.411(2) 0.046(11) Uiso d . 1 1 . .
    H H12 0.554(2) 0.651(5) 0.487(3) 0.053(11) Uiso d . 1 1 . .
    C C1 0.4976(2) 0.0604(5) 0.0999(2) 0.0355(7) Uani d . 1 1 . .
    H H1A 0.4669(7) 0.111(3) 0.0418(10) 0.051(10) Uiso calc R 1 1 . .
    H H1B 0.5151(10) -0.082(2) 0.0997(10) 0.034(8) Uiso calc R 1 1 . .
    H H1C 0.5510(11) 0.143(3) 0.1321(8) 0.037(8) Uiso calc R 1 1 . .
    C C2 0.76073(18) 0.9109(4) 0.69268(18) 0.0298(6) Uani d . 1 1 . .
    H H2A 0.8019(8) 1.022(2) 0.7039(8) 0.029(7) Uiso calc R 1 1 . .
    H H2B 0.7846(7) 0.790(3) 0.6798(5) 0.039(8) Uiso calc R 1 1 . .
    H H2C 0.7517(3) 0.886(3) 0.7415(9) 0.039(9) Uiso calc R 1 1 . .
    C C3 0.87409(18) -0.0882(4) 0.47970(17) 0.0296(6) Uani d . 1 1 . .
    H H3A 0.9326(10) -0.0398(19) 0.5152(7) 0.032(8) Uiso calc R 1 1 . .
    H H3B 0.8764(10) -0.230(2) 0.4698(2) 0.037(8) Uiso calc R 1 1 . .
    H H3C 0.8370(8) -0.066(2) 0.5063(7) 0.022(7) Uiso calc R 1 1 . .
loop_
    _atom_site_aniso_label
    _atom_site_aniso_U_11
    _atom_site_aniso_U_22
    _atom_site_aniso_U_33
    _atom_site_aniso_U_12
    _atom_site_aniso_U_13
    _atom_site_aniso_U_23
    S1 0.0225(3) 0.0177(3) 0.0182(3) 0.0007(2) 0.0077(3) -0.0005(2)
    S2 0.0203(3) 0.0211(3) 0.0199(3) 0.0000(2) 0.0089(3) -0.0015(2)
    S3 0.0220(3) 0.0238(3) 0.0200(3) 0.0004(2) 0.0111(3) 0.0012(2)
    Al1 0.0179(4) 0.0166(4) 0.0179(4) -0.0005(3) 0.0084(3) -0.0002(3)
    O1 0.0356(10) 0.0181(9) 0.0206(9) 0.0014(7) 0.0068(8) -0.0008(7)
    O2 0.0331(10) 0.0183(9) 0.0243(10) 0.0036(7) 0.0093(8) -0.0012(7)
    O3 0.0254(9) 0.0235(9) 0.0273(10) -0.0007(7) 0.0058(8) -0.0025(8)
    O4 0.0362(10) 0.0225(9) 0.0250(10) -0.0050(8) 0.0150(8) -0.0011(8)
    O5 0.0334(10) 0.0349(11) 0.0307(11) -0.0126(8) 0.0200(9) -0.0100(8)
    O6 0.0296(10) 0.0349(11) 0.0329(11) 0.0088(8) 0.0079(9) -0.0100(9)
    O7 0.0287(10) 0.0273(10) 0.0322(11) 0.0042(8) 0.0132(9) -0.0020(8)
    O8 0.0279(9) 0.0335(10) 0.0247(10) 0.0028(8) 0.0145(8) 0.0025(8)
    O9 0.0275(9) 0.0356(11) 0.0261(10) -0.0073(8) 0.0114(8) 0.0002(8)
    O10 0.0244(10) 0.0282(10) 0.0203(11) 0.0064(8) 0.0123(9) 0.0036(8)
    O11 0.0248(10) 0.0212(9) 0.0211(10) -0.0032(7) 0.0129(9) -0.0028(8)
    O12 0.0245(9) 0.0148(9) 0.0203(10) 0.0005(8) 0.0054(8) 0.0009(8)
    O13 0.0216(10) 0.0204(10) 0.0225(10) -0.0023(8) 0.0058(8) 0.0028(8)
    O14 0.0287(10) 0.0213(9) 0.0248(11) -0.0058(7) 0.0157(9) -0.0025(8)
    O15 0.0215(9) 0.0245(9) 0.0205(10) 0.0019(8) 0.0106(8) -0.0026(8)
    C1 0.0380(16) 0.0380(17) 0.0393(18) -0.0076(13) 0.0253(14) -0.0083(13)
    C2 0.0254(13) 0.0299(14) 0.0294(16) 0.0038(12) 0.0084(12) 0.0033(12)
    C3 0.0312(15) 0.0337(16) 0.0256(15) 0.0034(12) 0.0143(13) 0.0060(12)
_geom_special_details
;
All e.s.d.'s (except the e.s.d. in the dihedral angle between two l.s. planes)
are estimated using the full covariance matrix. The cell e.s.d.'s are taken
into account individually in the estimation of e.s.d.'s in distances, angles
and torsion angles; correlations between e.s.d.'s in cell parameters are only
used when they are defined by crystal symmetry. An approximate (isotropic)
treatment of cell e.s.d.'s is used for estimating e.s.d.'s involving l.s.
planes.
;
loop_
    _geom_bond_atom_site_label_1
    _geom_bond_atom_site_label_2
    _geom_bond_site_symmetry_2
    _geom_bond_distance
    _geom_bond_publ_flag
    S1 O1 . 1.4737(18) ?
    S1 O2 . 1.4535(17) ?
    S1 O3 . 1.4530(18) ?
    S1 C1 . 1.741(3) ?
    S2 O4 . 1.459(2) ?
    S2 O5 . 1.4737(18) ?
    S2 O6 . 1.4413(19) ?
    S2 C2 . 1.756(3) ?
    S3 O7 . 1.4599(18) ?
    S3 O8 . 1.4539(19) ?
    S3 O9 . 1.4623(18) ?
    S3 C3 . 1.762(3) ?
    Al1 O10 . 1.851(2) ?
    Al1 O11 . 1.8868(19) ?
    Al1 O12 . 1.8830(18) ?
    Al1 O13 . 1.8853(18) ?
    Al1 O14 . 1.8740(19) ?
    Al1 O15 . 1.895(2) ?
    O10 H1 . 0.85(4) ?
    O10 H2 . 0.83(4) ?
    O11 H3 . 0.84(3) ?
    O11 H4 . 0.81(3) ?
    O12 H5 . 0.77(2) ?
    O12 H6 . 0.85(3) ?
    O13 H7 . 0.79(2) ?
    O13 H8 . 0.89(4) ?
    O14 H9 . 0.79(4) ?
    O14 H10 . 0.88(4) ?
    O15 H11 . 0.78(4) ?
    O15 H12 . 0.87(4) ?
    C1 H1A . 0.9599 ?
    C1 H1B . 0.9599 ?
    C1 H1C . 0.9599 ?
    C2 H2A . 0.9411 ?
    C2 H2B . 0.9411 ?
    C2 H2C . 0.9411 ?
    C3 H3A . 0.9302 ?
    C3 H3B . 0.9302 ?
    C3 H3C . 0.9302 ?
loop_
    _geom_angle_atom_site_label_1
    _geom_angle_atom_site_label_2
    _geom_angle_atom_site_label_3
    _geom_angle_site_symmetry_1
    _geom_angle_site_symmetry_3
    _geom_angle
    _geom_angle_publ_flag
    O1 S1 O2 . . 110.99(10) ?
    O1 S1 O3 . . 110.83(11) ?
    O2 S1 O3 . . 113.79(10) ?
    O1 S1 C1 . . 105.26(13) ?
    O2 S1 C1 . . 108.04(13) ?
    O3 S1 C1 . . 107.47(13) ?
    O4 S2 O5 . . 110.13(11) ?
    O4 S2 O6 . . 112.60(12) ?
    O5 S2 O6 . . 113.21(12) ?
    O4 S2 C2 . . 107.55(13) ?
    O5 S2 C2 . . 106.32(12) ?
    O6 S2 C2 . . 106.61(12) ?
    O7 S3 O8 . . 112.15(11) ?
    O7 S3 O9 . . 112.23(11) ?
    O8 S3 O9 . . 112.33(11) ?
    O7 S3 C3 . . 106.08(13) ?
    O8 S3 C3 . . 107.04(12) ?
    O9 S3 C3 . . 106.50(12) ?
    O10 Al1 O11 . . 92.23(9) ?
    O10 Al1 O12 . . 89.49(9) ?
    O10 Al1 O13 . . 92.26(9) ?
    O10 Al1 O14 . . 91.63(9) ?
    O10 Al1 O15 . . 178.99(10) ?
    O11 Al1 O12 . . 89.27(8) ?
    O11 Al1 O13 . . 86.71(8) ?
    O11 Al1 O14 . . 175.87(11) ?
    O11 Al1 O15 . . 87.96(9) ?
    O12 Al1 O13 . . 175.67(9) ?
    O12 Al1 O14 . . 92.21(9) ?
    O12 Al1 O15 . . 89.52(9) ?
    O13 Al1 O14 . . 91.69(9) ?
    O13 Al1 O15 . . 88.75(9) ?
    O14 Al1 O15 . . 88.20(9) ?
    Al1 O10 H1 . . 126(2) ?
    Al1 O10 H2 . . 119(3) ?
    H1 O10 H2 . . 112(3) ?
    Al1 O11 H3 . . 123(2) ?
    Al1 O11 H4 . . 121.4(19) ?
    H3 O11 H4 . . 106(3) ?
    Al1 O12 H5 . . 123(2) ?
    Al1 O12 H6 . . 115(2) ?
    H5 O12 H6 . . 119(3) ?
    Al1 O13 H7 . . 128(3) ?
    Al1 O13 H8 . . 118(2) ?
    H7 O13 H8 . . 114(3) ?
    Al1 O14 H9 . . 127(3) ?
    Al1 O14 H10 . . 120(2) ?
    H9 O14 H10 . . 113(3) ?
    Al1 O15 H11 . . 123(3) ?
    Al1 O15 H12 . . 121(2) ?
    H11 O15 H12 . . 107(3) ?
    S1 C1 H1A . . 109.5 no
    H1A C1 H1B . . 109.5 no
loop_
    _geom_hbond_atom_site_label_D
    _geom_hbond_atom_site_label_H
    _geom_hbond_atom_site_label_A
    _geom_hbond_site_symmetry_A
    _geom_hbond_distance_DH
    _geom_hbond_distance_HA
    _geom_hbond_distance_DA
    _geom_hbond_angle_DHA
    O10 H1 O8 2_655 0.85(4) 1.81(4) 2.659(3) 174(3)
    O10 H2 O7 . 0.83(4) 1.80(4) 2.627(3) 176(4)
    O11 H3 O1 . 0.84(3) 1.78(3) 2.615(3) 169(3)
    O11 H4 O5 3_666 0.81(3) 1.87(3) 2.683(3) 175(3)
    O12 H5 O1 1_565 0.77(2) 1.84(2) 2.608(2) 171(3)
    O12 H6 O2 . 0.85(3) 1.87(3) 2.713(2) 174(3)
    O13 H7 O3 4_666 0.79(2) 1.87(2) 2.648(2) 169(4)
    O13 H8 O4 1_545 0.89(4) 1.82(4) 2.715(3) 177(3)
    O14 H9 O9 1_565 0.79(4) 1.82(4) 2.600(3) 174(4)
    O14 H10 O4 . 0.88(4) 1.84(4) 2.714(3) 172(3)
    O15 H11 O6 3_676 0.78(4) 1.89(4) 2.667(3) 171(4)
    O15 H12 O5 . 0.87(4) 1.81(4) 2.674(3) 169(3)
data_global
_journal_date_recd_electronic     2012-06-29
_journal_date_accepted     2012-07-23
_journal_name_full     'Acta Crystallographica, Section E'
_journal_year     2012
_journal_volume     68
_journal_issue      8
_journal_page_first     m1136
_journal_page_last     m1137
_journal_paper_category     QM
_journal_paper_doi     10.1107/S1600536812033235
_journal_coeditor_code     GG2089
_publ_contact_author_name     'Walter Frank'
_publ_contact_author_address
; 'Walter Frank'
 Institut f\"ur Anorganische Chemie und Strukturchemie,
 Lehrstuhl II,
 Heinrich-Heine-Universit\"at D\"usseldorf,
 Universit\"atsstrasse 1, D-40225 D\"usseldorf, Germany
;
_publ_contact_author_email     'wfrank@uni-duesseldorf.de'
_publ_contact_author_fax     '+49 211 8113135'
_publ_contact_author_phone     '+49 211 8114146'
_publ_section_title
;
Hexaaquaaluminium(III) tris(methanesulfonate)
;
loop_
    _publ_author_name
    _publ_author_footnote
    _publ_author_address
    'Trella, Thomas' .
;
Institut f\"ur Anorganische Chemie und Strukturchemie,
Lehrstuhl II,
Heinrich-Heine-Universit\"at D\"usseldorf,
Universit\"atsstrasse 1, D-40225 D\"usseldorf, Germany
;
    'Frank, Walter' .
;
Institut f\"ur Anorganische Chemie und Strukturchemie,
Lehrstuhl II,
Heinrich-Heine-Universit\"at D\"usseldorf,
Universit\"atsstrasse 1, D-40225 D\"usseldorf, Germany
;
_publ_section_synopsis     .
