# Supplementary material for: Hexaaqua­aluminium(III) tris­(methane­sulfonate)
Source: Acta Crystallogr Sect E Struct Rep Online. 2012 Jul 28;68(Pt 8):m1136–7. doi: 10.1107/S1600536812033235 (PMC3414175; doi:10.1107/S1600536812033235)
Supplement: Supplementary file 2 [file e-68-m1136-Isup2.hkl]

# 
# h,k,l, Fc-squared, Fo-squared, sigma(Fo-squared) and status flag 
# 
data_I
_shelx_title ' Al in P2(1)/n' 
_shelx_refln_list_code          4 
_shelx_F_calc_maximum      261.07 
_exptl_crystal_F_000       880.00 
_reflns_d_resolution_high  0.8410 
 
loop_ 
 _symmetry_equiv_pos_as_xyz 
 'x, y, z' 
 '-x+1/2, y+1/2, -z+1/2' 
 '-x, -y, -z' 
 'x-1/2, -y-1/2, z-1/2' 
 
_cell_length_a    16.4677 
_cell_length_b     6.4239 
_cell_length_c    17.4295 
_cell_angle_alpha  90.000 
_cell_angle_beta  117.035 
_cell_angle_gamma  90.000 
 
_shelx_F_squared_multiplier     1.000 
 
loop_ 
 _refln_index_h 
 _refln_index_k 
 _refln_index_l 
 _refln_F_squared_calc 
 _refln_F_squared_meas 
 _refln_F_squared_sigma 
 _refln_observed_status 
   2   0   0     1129.67     1326.60     55.13 o 
   4   0   0    14644.06    16411.04    309.28 o 
   6   0   0    10990.56    11301.47    111.92 o 
   8   0   0       38.94       26.05     25.66 o 
  10   0   0       62.28       91.44     24.78 o 
  12   0   0    10934.46    10374.72     98.78 o 
  14   0   0      520.81      467.31     31.92 o 
  16   0   0     1091.77     1200.42     41.08 o 
   1   1   0       56.87       21.16     25.35 o 
   2   1   0     4316.99     5176.83     66.80 o 
   3   1   0      460.42      433.17     26.03 o 
   4   1   0      339.57      355.06     21.32 o 
   5   1   0       38.21       86.33     18.48 o 
   6   1   0      146.14      123.23     19.82 o 
   7   1   0      238.98      202.00     16.66 o 
   8   1   0      747.79      761.32     20.53 o 
   9   1   0     1502.57     1437.51     22.19 o 
  10   1   0     1991.94     1974.50     24.55 o 
  11   1   0     1892.29     1816.97     23.04 o 
  12   1   0       24.40       10.81     19.38 o 
  13   1   0     1606.34     1608.68     25.38 o 
  14   1   0      596.62      560.51     22.75 o 
  15   1   0      704.85      720.74     23.39 o 
  16   1   0       23.12       15.13     26.39 o 
  17   1   0      138.68      130.96     24.22 o 
   0   2   0    41163.82    44009.35   1352.87 o 
   1   2   0     3984.37     4002.57     80.07 o 
   2   2   0      833.54      826.57     21.86 o 
   3   2   0      337.57      425.03     20.57 o 
   4   2   0      539.55      445.10     19.96 o 
   5   2   0      313.69      376.28     18.89 o 
   6   2   0     1978.09     2212.01     40.37 o 
   7   2   0      158.12      157.36     16.79 o 
   8   2   0       93.47       74.03     16.75 o 
   9   2   0       95.03      106.08     18.01 o 
  10   2   0      212.75      224.81     15.40 o 
  11   2   0     1403.91     1390.11     28.39 o 
  12   2   0     5822.06     5713.83     73.07 o 
  13   2   0       93.56       98.63     23.33 o 
  14   2   0        1.08       -9.41     23.30 o 
  15   2   0      149.93      115.62     27.49 o 
  16   2   0      392.33      400.20     27.68 o 
   1   3   0        3.46       17.41     17.07 o 
   2   3   0      375.29      486.40     19.73 o 
   3   3   0      543.59      586.07     20.00 o 
   4   3   0     5073.47     5405.40    100.44 o 
   5   3   0     4955.23     5349.50     92.75 o 
   6   3   0     2042.65     2270.16     43.45 o 
   7   3   0     1034.94     1023.86     23.51 o 
   8   3   0        0.02        4.44     18.18 o 
   9   3   0      687.09      670.21     19.02 o 
  10   3   0      331.74      306.34     21.17 o 
  11   3   0      666.81      651.20     22.51 o 
  12   3   0       55.04       35.96     20.93 o 
  13   3   0      526.06      501.92     27.03 o 
  14   3   0      284.05      285.87     22.91 o 
  15   3   0       35.88       17.67     26.45 o 
  16   3   0       30.28       34.71     26.84 o 
   0   4   0     8614.58     8907.19    259.99 o 
   1   4   0      389.21      391.57     18.59 o 
   2   4   0      178.06      190.00     18.68 o 
   3   4   0      121.28      102.78     18.36 o 
   4   4   0     2753.71     2747.69     50.57 o 
   5   4   0     1058.10     1037.93     20.88 o 
   6   4   0      466.55      484.42     18.06 o 
   7   4   0      928.35      882.99     22.42 o 
   8   4   0      201.71      164.79     17.69 o 
   9   4   0        2.65        3.61     22.56 o 
  10   4   0        8.13        8.97     22.74 o 
  11   4   0      350.12      287.90     23.67 o 
  12   4   0      741.60      698.28     27.36 o 
  13   4   0      309.88      381.59     28.20 o 
  14   4   0      431.37      433.90     30.09 o 
   1   5   0      177.66      141.89     18.20 o 
   2   5   0     3335.48     3246.40     77.70 o 
   3   5   0      621.96      595.84     21.36 o 
   4   5   0      173.10      154.51     16.72 o 
   5   5   0     5011.78     5074.92     84.68 o 
   6   5   0      277.74      262.32     21.10 o 
   7   5   0     3967.57     4043.68     92.31 o 
   8   5   0       71.35       41.37     22.68 o 
   9   5   0      323.50      301.29     21.71 o 
  10   5   0     1058.75     1108.13     25.02 o 
  11   5   0      514.66      546.00     29.49 o 
  12   5   0       13.30       21.77     28.58 o 
  13   5   0        0.00      -10.49     26.65 o 
   0   6   0      841.58      803.66     31.85 o 
   1   6   0       14.67       18.43     22.05 o 
   2   6   0       29.74       31.75     20.43 o 
   3   6   0        6.69       11.30     22.51 o 
   4   6   0      527.25      535.87     22.96 o 
   5   6   0       37.76       29.47     19.80 o 
   6   6   0      100.57       69.07     20.17 o 
   7   6   0       39.81       18.95     24.24 o 
   8   6   0      114.25      111.26     28.26 o 
   9   6   0      300.98      283.63     23.15 o 
  10   6   0      118.43      101.07     25.67 o 
   1   7   0       78.14      106.67     26.87 o 
   2   7   0      674.08      718.59     28.22 o 
   3   7   0      200.09      171.70     30.02 o 
   4   7   0      193.52      184.06     26.44 o 
   5   7   0     1269.20     1294.90     31.42 o 
   6   7   0       29.04       14.60     26.32 o 
 -17   0   1       99.74       69.46     38.13 o 
 -15   0   1        3.48       -2.91     36.91 o 
 -13   0   1      701.79      755.80     38.60 o 
 -11   0   1      402.84      391.29     22.95 o 
  -9   0   1        3.16        0.99     27.10 o 
  -7   0   1       12.00        0.07     32.97 o 
  -5   0   1     4213.13     4098.92    124.49 o 
  -3   0   1      165.32      313.04     40.16 o 
   1   0   1     5354.33     7453.23    106.90 o 
   3   0   1     4984.37     5709.98     69.80 o 
   5   0   1      335.44      365.33     26.86 o 
   7   0   1     2638.51     2578.33     35.92 o 
   9   0   1        3.71        7.24     24.45 o 
  11   0   1       34.93       29.86     23.68 o 
  13   0   1      298.88      278.63     31.02 o 
  15   0   1     1846.72     1803.60     42.28 o 
 -17   1   1       85.70       58.63     29.42 o 
 -16   1   1       15.87       15.88     27.11 o 
 -15   1   1      258.65      224.31     20.55 o 
 -14   1   1      350.55      322.59     20.62 o 
 -13   1   1      133.57      130.34     23.39 o 
 -12   1   1      110.05       78.67     15.98 o 
 -11   1   1       42.42       15.90     18.63 o 
 -10   1   1     7774.23     7292.64     74.23 o 
  -9   1   1     1532.40     1565.19     24.27 o 
  -8   1   1     2872.08     3141.60     35.69 o 
  -7   1   1       30.74       32.08     21.68 o 
  -6   1   1       62.87       17.88     21.66 o 
  -5   1   1     1991.21     2196.07     34.95 o 
  -4   1   1     4057.06     4013.85     48.41 o 
  -3   1   1     1247.84     1461.00     32.39 o 
  -2   1   1     7551.01     9249.37    135.32 o 
  -1   1   1     1533.61     1866.18     37.42 o 
   0   1   1      570.00      763.12     31.04 o 
   1   1   1        0.13        1.38     26.62 o 
   3   1   1     1184.73     1253.08     27.23 o 
   4   1   1     4615.33     4941.57     65.45 o 
   5   1   1     2726.54     2955.74     32.23 o 
   6   1   1     4563.70     4301.35     40.64 o 
   7   1   1     4435.80     4724.58     35.31 o 
   8   1   1      324.29      350.80     20.34 o 
   9   1   1      521.63      546.33     17.80 o 
  10   1   1      112.49      101.01     18.81 o 
  11   1   1        9.29        7.32     16.89 o 
  12   1   1       41.27       17.87     19.52 o 
  13   1   1       37.94       38.61     21.05 o 
  14   1   1     2918.25     2831.71     41.65 o 
  15   1   1      129.20      130.25     26.00 o 
  16   1   1       28.50       26.05     25.32 o 
 -17   2   1        6.71       -8.92     29.47 o 
 -16   2   1      357.23      360.90     35.16 o 
 -15   2   1       20.77       19.27     21.38 o 
 -14   2   1        5.01       17.42     22.12 o 
 -13   2   1      352.00      318.72     25.18 o 
 -12   2   1      863.49      831.74     26.32 o 
 -11   2   1        6.59        6.03     20.59 o 
 -10   2   1     1978.78     1895.41     27.79 o 
  -9   2   1     1142.89     1061.51     21.58 o 
  -8   2   1     1137.35     1161.74     22.04 o 
  -7   2   1     4458.39     4829.55     73.40 o 
  -6   2   1        3.21       -6.15     22.09 o 
  -5   2   1      594.88      725.06     20.61 o 
  -4   2   1    15964.19    16570.88    352.99 o 
  -3   2   1     2490.61     2826.23     51.81 o 
  -2   2   1     1307.26     1358.82     24.22 o 
  -1   2   1     2015.39     2163.85     30.95 o 
   0   2   1     2232.78     2011.24     39.31 o 
   1   2   1      306.71      292.83     21.10 o 
   2   2   1     5755.64     5954.94     99.23 o 
   3   2   1      683.10      649.00     19.37 o 
   4   2   1      819.98      793.69     25.08 o 
   5   2   1      127.97      159.42     20.63 o 
   6   2   1      189.17      190.55     20.07 o 
   7   2   1     7407.88     7596.85    112.44 o 
   8   2   1        9.58        7.95     18.56 o 
   9   2   1     2029.30     1918.95     24.45 o 
  10   2   1      141.85      135.59     17.26 o 
  11   2   1     1029.11      967.46     20.00 o 
  12   2   1      850.14      852.65     26.48 o 
  13   2   1      841.57      821.85     24.73 o 
  14   2   1      397.65      415.95     25.82 o 
  15   2   1      777.59      732.04     27.03 o 
  16   2   1      111.14       99.18     29.49 o 
 -16   3   1        5.84       28.57     32.59 o 
 -15   3   1      615.59      634.44     30.19 o 
 -14   3   1      547.90      559.60     23.80 o 
 -13   3   1      546.96      567.06     22.59 o 
 -12   3   1      494.47      482.09     23.05 o 
 -11   3   1      482.41      505.60     23.96 o 
 -10   3   1     3673.51     3489.58     80.16 o 
  -9   3   1     5880.34     5698.02    103.98 o 
  -8   3   1       46.81       15.77     15.52 o 
  -7   3   1       97.69      104.34     18.56 o 
  -6   3   1     3391.55     3534.44     60.98 o 
  -5   3   1     1710.27     1679.39     31.31 o 
  -4   3   1      239.50      243.45     19.96 o 
  -3   3   1      645.99      684.19     20.88 o 
  -2   3   1     1546.87     1525.48     26.53 o 
  -1   3   1       45.37       54.63     19.67 o 
   0   3   1      137.71      104.36     17.60 o 
   1   3   1     1160.29     1252.61     24.14 o 
   2   3   1    14359.80    15181.82    254.99 o 
   3   3   1     1981.24     2126.16     35.09 o 
   4   3   1      317.27      342.29     18.57 o 
   5   3   1       10.22       -4.01     17.79 o 
   6   3   1     4806.32     4808.08     78.98 o 
   7   3   1      169.48      178.76     21.00 o 
   8   3   1     1526.09     1573.38     36.90 o 
   9   3   1       47.72       44.04     18.41 o 
  10   3   1       31.93       21.88     19.18 o 
  11   3   1      134.54      132.67     19.58 o 
  12   3   1        1.07        9.78     21.03 o 
  13   3   1      261.00      234.76     22.02 o 
  14   3   1     1611.84     1714.23     31.94 o 
  15   3   1      692.91      712.44     28.49 o 
 -15   4   1        5.09       -1.22     25.62 o 
 -14   4   1        7.99      -18.02     26.26 o 
 -13   4   1      196.63      189.63     24.59 o 
 -12   4   1      924.66      956.76     25.50 o 
 -11   4   1       18.84       24.57     20.85 o 
 -10   4   1      586.06      569.79     22.17 o 
  -9   4   1      264.87      273.55     21.40 o 
  -8   4   1     3210.67     3034.99     80.18 o 
  -7   4   1      548.10      516.35     19.78 o 
  -6   4   1        0.03       -9.96     18.93 o 
  -5   4   1     1908.29     1849.86     35.61 o 
  -4   4   1     2440.99     2612.32     45.26 o 
  -3   4   1      887.26      831.53     22.03 o 
  -2   4   1      153.43      164.07     15.89 o 
  -1   4   1        7.33       10.08     14.72 o 
   0   4   1     4215.20     4353.43     64.97 o 
   1   4   1     1789.91     1678.57     34.46 o 
   2   4   1     1203.27     1252.87     23.71 o 
   3   4   1       46.90       39.62     15.94 o 
   4   4   1     8464.65     8189.96    145.91 o 
   5   4   1      111.05       98.54     15.09 o 
   6   4   1       10.00        6.73     19.00 o 
   7   4   1      753.65      721.01     18.50 o 
   8   4   1      894.15      856.36     23.39 o 
   9   4   1      722.65      745.85     22.58 o 
  10   4   1        1.29        2.66     22.76 o 
  11   4   1       10.27       -0.23     18.28 o 
  12   4   1      579.79      564.60     23.37 o 
  13   4   1      935.60      992.35     31.45 o 
  14   4   1      133.22      111.28     28.27 o 
 -13   5   1      285.93      245.71     29.65 o 
 -12   5   1      737.71      758.27     30.43 o 
 -11   5   1      107.84       90.74     24.51 o 
 -10   5   1        0.02      -10.36     24.16 o 
  -9   5   1      637.05      591.69     22.37 o 
  -8   5   1      163.13      139.91     24.21 o 
  -7   5   1      642.43      642.79     25.28 o 
  -6   5   1      422.00      375.32     22.51 o 
  -5   5   1       24.45       10.27     17.07 o 
  -4   5   1      247.72      236.15     17.11 o 
  -3   5   1      315.75      315.03     17.30 o 
  -2   5   1       31.44       17.67     15.57 o 
  -1   5   1      127.02      143.41     14.94 o 
   0   5   1     3195.98     3118.61     56.95 o 
   1   5   1       33.23       18.59     16.25 o 
   2   5   1       14.03        2.36     16.86 o 
   3   5   1      335.74      288.56     18.76 o 
   4   5   1       78.76       54.59     17.89 o 
   5   5   1     1012.58     1028.71     27.10 o 
   6   5   1     1064.14     1142.30     29.36 o 
   7   5   1      965.19      946.08     24.21 o 
   8   5   1      206.02      176.21     21.12 o 
   9   5   1      576.18      536.77     22.50 o 
  10   5   1      402.12      389.59     22.52 o 
  11   5   1       80.38       80.71     27.22 o 
  12   5   1        0.13       -3.55     24.24 o 
 -11   6   1      310.41      283.87     25.30 o 
 -10   6   1       10.84       -6.02     28.64 o 
  -9   6   1      680.32      705.93     27.50 o 
  -8   6   1     1292.85     1445.10     32.67 o 
  -7   6   1      597.45      599.69     24.44 o 
  -6   6   1      336.15      317.28     26.07 o 
  -5   6   1     2186.67     2296.11     54.75 o 
  -4   6   1       14.22        5.86     25.07 o 
  -3   6   1     1482.87     1466.91     38.25 o 
  -2   6   1     1371.77     1365.47     28.62 o 
  -1   6   1      746.06      745.77     20.94 o 
   0   6   1      178.40      182.10     20.10 o 
   1   6   1      302.15      292.00     22.05 o 
   2   6   1      975.02     1012.01     24.61 o 
   3   6   1       16.14        6.37     18.92 o 
   4   6   1     1534.58     1538.92     41.29 o 
   5   6   1       32.59       16.05     18.51 o 
   6   6   1       18.14       11.69     19.30 o 
   7   6   1     1587.84     1665.98     33.91 o 
   8   6   1       94.40       85.71     25.09 o 
   9   6   1     1186.74     1356.10     28.36 o 
  10   6   1        0.10       13.09     26.27 o 
  -7   7   1       57.41       42.83     28.99 o 
  -6   7   1       59.81       52.52     32.06 o 
  -5   7   1       41.50       23.89     26.00 o 
  -4   7   1       10.36        8.56     28.14 o 
  -3   7   1        3.12        1.85     27.20 o 
  -2   7   1        8.53       24.90     25.39 o 
  -1   7   1      174.54      145.84     29.89 o 
   0   7   1       53.54       61.44     27.90 o 
   1   7   1        0.76       -6.85     27.88 o 
   2   7   1       31.95       21.86     23.82 o 
   3   7   1       83.36       50.08     29.92 o 
   4   7   1        9.28        8.66     28.46 o 
   5   7   1       52.32       40.06     30.28 o 
   6   7   1      458.31      386.11     27.69 o 
 -18   0   2       63.65       17.36     38.23 o 
 -16   0   2     2271.25     2319.02     39.08 o 
 -14   0   2     1431.05     1425.48     41.03 o 
 -12   0   2      248.71      222.30     22.01 o 
 -10   0   2      557.83      500.54     29.22 o 
  -8   0   2       74.84      175.09     32.78 o 
  -6   0   2        7.47       17.96     29.10 o 
  -2   0   2     4342.45     5353.40    204.06 o 
   0   0   2      289.36      379.03     48.77 o 
   2   0   2     2111.47     2674.11     57.52 o 
   4   0   2     2583.01     2328.90     40.35 o 
   6   0   2    10977.23    11783.62     66.48 o 
   8   0   2     7363.91     7254.71    106.03 o 
  10   0   2       69.99       58.80     20.80 o 
  12   0   2      546.49      529.28     37.94 o 
  14   0   2       25.29       23.02     29.80 o 
  16   0   2     1274.82     1317.94     37.19 o 
 -18   1   2      199.88      166.05     27.61 o 
 -17   1   2      364.66      345.54     25.39 o 
 -16   1   2      107.55      100.35     21.77 o 
 -15   1   2      288.06      275.13     21.18 o 
 -14   1   2     1513.85     1550.05     25.31 o 
 -13   1   2      871.49      820.97     23.41 o 
 -12   1   2        6.96        4.57     15.65 o 
 -11   1   2      836.36      832.49     19.47 o 
 -10   1   2      463.21      455.18     19.04 o 
  -9   1   2       76.01       55.87     19.38 o 
  -8   1   2     3353.15     3543.69     60.21 o 
  -7   1   2      820.87      876.72     22.78 o 
  -6   1   2     1211.54     1256.38     30.45 o 
  -5   1   2      433.72      510.68     23.82 o 
  -4   1   2      299.14      297.16     24.95 o 
  -3   1   2      694.71      818.52     28.26 o 
  -2   1   2     2285.67     2551.46     57.37 o 
  -1   1   2        1.01       -0.55     23.53 o 
   0   1   2        6.99        5.71     23.22 o 
   1   1   2        1.51        3.81     24.24 o 
   2   1   2     1340.29     1501.18     30.47 o 
   3   1   2     2880.29     3402.74     54.29 o 
   4   1   2      855.80      878.31     23.63 o 
   5   1   2      926.05      865.08     22.70 o 
   6   1   2     2590.64     2681.74     27.84 o 
   7   1   2     1700.81     1654.62     23.49 o 
   8   1   2      112.06       98.01     17.56 o 
   9   1   2      258.45      227.93     21.37 o 
  10   1   2       11.36       10.22     18.46 o 
  11   1   2      103.71       95.46     16.45 o 
  12   1   2       19.31       11.88     23.02 o 
  13   1   2      187.48      187.99     21.72 o 
  14   1   2      199.73      183.27     20.31 o 
  15   1   2      470.82      426.42     25.63 o 
  16   1   2       60.88       57.12     30.76 o 
 -17   2   2      332.15      319.29     35.65 o 
 -16   2   2      568.93      533.26     28.79 o 
 -15   2   2        2.23       -5.11     28.00 o 
 -14   2   2        2.90       -3.67     21.05 o 
 -13   2   2       70.24       68.91     23.24 o 
 -12   2   2       82.82       69.13     19.57 o 
 -11   2   2      422.98      423.47     20.08 o 
 -10   2   2        0.46       -7.80     16.87 o 
  -9   2   2     1381.89     1480.57     25.14 o 
  -8   2   2     3557.63     3318.77     58.26 o 
  -7   2   2      423.12      371.31     20.92 o 
  -6   2   2      267.07      272.80     22.09 o 
  -5   2   2     1740.14     1746.03     42.21 o 
  -4   2   2     8948.59     8735.71    178.39 o 
  -3   2   2      992.13      853.53     22.02 o 
  -2   2   2       77.59      124.95     19.82 o 
  -1   2   2      528.99      486.65     19.67 o 
   0   2   2      343.15      355.40     19.66 o 
   1   2   2      804.29      753.18     23.70 o 
   2   2   2     1957.44     1924.33     29.90 o 
   3   2   2     2801.38     2950.97     54.36 o 
   4   2   2      926.86      804.39     23.99 o 
   5   2   2      435.44      450.78     19.72 o 
   6   2   2     1188.22     1334.02     22.33 o 
   7   2   2      263.06      226.68     17.93 o 
   8   2   2     9011.49     8691.28    131.87 o 
   9   2   2       18.66       14.20     18.37 o 
  10   2   2       92.91       62.09     17.00 o 
  11   2   2       70.53       30.44     22.94 o 
  12   2   2       66.74       37.78     25.77 o 
  13   2   2      304.80      304.18     22.12 o 
  14   2   2       21.49       15.67     25.52 o 
  15   2   2      363.07      335.02     27.35 o 
 -16   3   2      483.13      508.28     30.29 o 
 -15   3   2      646.25      669.00     27.66 o 
 -14   3   2      394.56      367.02     21.63 o 
 -13   3   2       43.82       29.68     23.09 o 
 -12   3   2      172.26      162.24     22.21 o 
 -11   3   2      299.24      288.40     17.10 o 
 -10   3   2     3376.74     3188.50     67.07 o 
  -9   3   2      389.02      369.61     19.34 o 
  -8   3   2      103.64       93.54     17.07 o 
  -7   3   2      434.46      439.21     19.11 o 
  -6   3   2     4458.76     4424.53     73.64 o 
  -5   3   2       75.60       56.72     16.60 o 
  -4   3   2     7052.56     7554.71    187.18 o 
  -3   3   2     1656.42     1966.32     28.97 o 
  -2   3   2     3422.26     3430.26     65.52 o 
  -1   3   2      661.50      869.32     21.21 o 
   0   3   2      249.22      293.81     17.71 o 
   1   3   2      256.80      290.34     18.86 o 
   2   3   2    11408.94    12009.42    200.66 o 
   3   3   2     1006.20      973.22     22.55 o 
   4   3   2     2243.66     2222.38     46.78 o 
   5   3   2      202.73      203.53     20.11 o 
   6   3   2     4601.78     4603.07     71.82 o 
   7   3   2        2.80       -5.99     16.74 o 
   8   3   2      511.34      512.48     19.94 o 
   9   3   2      205.31      192.74     17.15 o 
  10   3   2      207.67      205.02     21.11 o 
  11   3   2      252.58      248.89     20.07 o 
  12   3   2       71.09       72.06     22.13 o 
  13   3   2       14.30       12.20     20.53 o 
  14   3   2       26.44       41.01     28.89 o 
  15   3   2      563.93      587.50     26.23 o 
 -15   4   2      297.56      300.28     29.87 o 
 -14   4   2      271.04      281.29     29.43 o 
 -13   4   2        5.70       -8.88     23.36 o 
 -12   4   2      149.51      121.81     22.22 o 
 -11   4   2     3036.92     3177.64     64.37 o 
 -10   4   2     1257.15     1262.60     26.05 o 
  -9   4   2      181.68      147.32     18.55 o 
  -8   4   2      825.30      814.51     21.11 o 
  -7   4   2     1483.36     1422.13     27.42 o 
  -6   4   2      383.22      397.34     17.87 o 
  -5   4   2      323.78      332.02     18.30 o 
  -4   4   2     4247.93     4298.23     86.02 o 
  -3   4   2       91.40       71.14     16.53 o 
  -2   4   2       47.18       31.34     18.12 o 
  -1   4   2      287.88      293.30     18.94 o 
   0   4   2       37.85       26.69     17.29 o 
   1   4   2     2749.07     2762.00     55.21 o 
   2   4   2     1375.58     1370.22     30.42 o 
   3   4   2        4.53        6.20     17.93 o 
   4   4   2      921.03      890.65     20.75 o 
   5   4   2       12.63        5.27     17.10 o 
   6   4   2        0.00       -1.84     17.99 o 
   7   4   2     2337.76     2238.38     31.17 o 
   8   4   2     1098.16     1099.11     29.36 o 
   9   4   2       32.46       16.37     21.75 o 
  10   4   2      304.66      320.39     20.92 o 
  11   4   2      444.38      422.43     22.22 o 
  12   4   2      652.92      689.81     29.95 o 
  13   4   2      291.77      296.73     23.72 o 
 -13   5   2       30.66       38.42     27.29 o 
 -12   5   2        3.34       25.16     27.06 o 
 -11   5   2      123.85      111.17     22.37 o 
 -10   5   2      667.00      628.41     24.42 o 
  -9   5   2     2820.38     2829.10     57.84 o 
  -8   5   2      408.65      387.63     22.78 o 
  -7   5   2     1022.60     1047.60     25.57 o 
  -6   5   2     4187.80     4453.37     63.04 o 
  -5   5   2      109.57       79.55     14.37 o 
  -4   5   2      686.35      663.94     18.77 o 
  -3   5   2      227.47      212.99     17.70 o 
  -2   5   2      444.60      442.92     16.60 o 
  -1   5   2     1495.65     1418.25     33.04 o 
   0   5   2     2074.77     1990.42     42.89 o 
   1   5   2      332.75      289.02     17.05 o 
   2   5   2      884.59      872.50     22.23 o 
   3   5   2     6328.98     6132.39    148.96 o 
   4   5   2     1030.88     1051.21     24.04 o 
   5   5   2      260.56      228.79     25.44 o 
   6   5   2     3664.65     3831.83     80.43 o 
   7   5   2       78.97       76.40     22.88 o 
   8   5   2        4.69       -4.45     24.02 o 
   9   5   2      462.11      457.62     22.30 o 
  10   5   2      279.97      251.53     26.26 o 
  11   5   2      568.68      586.55     27.64 o 
  12   5   2        8.00       10.36     29.13 o 
 -11   6   2       85.31       57.95     30.87 o 
 -10   6   2       54.30       57.01     28.55 o 
  -9   6   2        3.06        0.15     27.02 o 
  -8   6   2      557.57      577.21     26.15 o 
  -7   6   2        1.51        9.41     25.50 o 
  -6   6   2        1.22       -1.67     23.69 o 
  -5   6   2      667.34      631.60     21.70 o 
  -4   6   2       29.57       14.58     21.45 o 
  -3   6   2      313.84      300.26     21.17 o 
  -2   6   2      596.65      581.01     22.03 o 
  -1   6   2       26.75       18.74     19.48 o 
   0   6   2        8.45        9.02     21.35 o 
   1   6   2       11.83        0.00     19.63 o 
   2   6   2      824.99      826.93     27.04 o 
   3   6   2        5.34        2.33     22.52 o 
   4   6   2        4.14       11.85     25.27 o 
   5   6   2      317.13      303.35     23.60 o 
   6   6   2       89.57       66.06     22.05 o 
   7   6   2        0.10        5.07     26.67 o 
   8   6   2      441.41      507.38     32.73 o 
   9   6   2       74.34       65.79     28.85 o 
  -7   7   2       57.54       34.36     30.62 o 
  -6   7   2      995.82     1025.74     29.69 o 
  -5   7   2       44.19       22.24     23.97 o 
  -4   7   2      307.99      273.02     31.89 o 
  -3   7   2      150.05      167.22     27.17 o 
  -2   7   2       66.32       55.33     25.77 o 
  -1   7   2      449.74      454.92     26.51 o 
   0   7   2      426.08      412.93     32.09 o 
   1   7   2      785.67      804.39     25.66 o 
   2   7   2       47.93       56.82     24.77 o 
   3   7   2     1318.84     1424.16     29.32 o 
   4   7   2      382.47      354.44     29.33 o 
   5   7   2        4.41        4.05     24.40 o 
 -17   0   3      192.66      212.11     37.69 o 
 -15   0   3      406.22      394.96     31.44 o 
 -13   0   3     1814.31     1759.99     29.79 o 
 -11   0   3      245.36      254.20     22.58 o 
  -9   0   3     1914.07     1880.92     34.21 o 
  -7   0   3    20802.93    21931.07    299.05 o 
  -5   0   3     1542.57     1741.36     46.84 o 
  -3   0   3       40.89       57.30     38.75 o 
  -1   0   3      116.51      241.56     45.22 o 
   1   0   3     1954.14     2178.99     54.88 o 
   3   0   3     1141.61     1217.43     36.42 o 
   5   0   3     4498.57     4903.43     65.15 o 
   7   0   3      112.70       71.56     30.54 o 
   9   0   3      750.38      731.60     27.52 o 
  11   0   3     6809.13     7216.67     84.16 o 
  13   0   3      981.90     1018.05     39.53 o 
  15   0   3      168.05      150.51     32.88 o 
 -18   1   3      561.39      612.74     26.46 o 
 -17   1   3        4.59        8.90     23.58 o 
 -16   1   3      253.90      201.55     24.13 o 
 -15   1   3        4.41       13.46     21.21 o 
 -14   1   3     8430.54     8729.09    120.83 o 
 -13   1   3        1.15       -6.58     16.90 o 
 -12   1   3      232.02      181.96     19.16 o 
 -11   1   3        0.89        1.25     19.74 o 
 -10   1   3      931.20      956.87     20.78 o 
  -9   1   3     1679.28     1703.69     24.20 o 
  -8   1   3        0.13        8.36     18.99 o 
  -7   1   3     1282.48     1357.38     25.91 o 
  -6   1   3     1149.00      908.20     24.55 o 
  -5   1   3     1281.35     1313.17     28.43 o 
  -4   1   3     7072.53     7266.31    108.05 o 
  -3   1   3      342.07      336.07     24.98 o 
  -1   1   3      169.67      196.93     27.23 o 
   0   1   3       52.62       84.69     22.85 o 
   1   1   3     1721.45     1984.56     35.98 o 
   2   1   3     4339.11     4695.97     71.93 o 
   3   1   3    22882.86    25235.87    302.87 o 
   4   1   3      226.77      288.17     20.72 o 
   5   1   3      150.21      188.23     21.01 o 
   6   1   3        9.58        0.04     17.07 o 
   7   1   3      548.94      538.27     20.10 o 
   8   1   3     1947.50     2006.29     33.64 o 
   9   1   3      391.47      363.06     18.77 o 
  10   1   3     3168.87     2965.14     30.39 o 
  11   1   3      204.73      158.21     20.08 o 
  12   1   3      119.01      116.55     23.45 o 
  13   1   3       61.57       38.20     26.10 o 
  14   1   3       38.23       38.64     25.01 o 
  15   1   3       47.02       41.32     24.61 o 
 -17   2   3      175.74      157.28     28.28 o 
 -16   2   3     1012.83     1066.34     37.18 o 
 -15   2   3      291.61      285.46     26.82 o 
 -14   2   3       74.23       47.76     24.53 o 
 -13   2   3     2383.06     2365.83     47.43 o 
 -12   2   3      360.99      302.26     20.58 o 
 -11   2   3     2665.08     2576.53     47.36 o 
 -10   2   3       94.95       84.09     18.86 o 
  -9   2   3       88.57       72.21     18.01 o 
  -8   2   3      156.88      114.32     17.77 o 
  -7   2   3     4146.09     4411.04     69.24 o 
  -6   2   3      657.38      708.08     20.72 o 
  -5   2   3     1327.10     1500.61     26.79 o 
  -4   2   3      862.54      747.45     25.39 o 
  -3   2   3     1194.37     1387.46     32.87 o 
  -2   2   3     2394.86     2497.97     49.40 o 
  -1   2   3     6186.27     6498.14    136.94 o 
   0   2   3      471.17      418.30     20.87 o 
   1   2   3       50.77       34.60     19.10 o 
   2   2   3      107.40      109.72     18.70 o 
   3   2   3     1058.84     1174.64     24.72 o 
   4   2   3      942.50     1013.97     21.93 o 
   5   2   3     7525.48     7747.63     94.58 o 
   6   2   3      202.53      189.93     19.45 o 
   7   2   3     1472.47     1511.26     26.59 o 
   8   2   3     3307.79     3318.62     40.83 o 
   9   2   3     2753.98     2693.24     43.49 o 
  10   2   3      398.03      376.83     21.16 o 
  11   2   3     1737.57     1739.12     27.91 o 
  12   2   3      107.58       74.15     23.46 o 
  13   2   3      207.95      170.93     23.86 o 
  14   2   3      200.90      171.86     29.13 o 
  15   2   3       37.49       16.02     29.09 o 
 -17   3   3        5.31        7.67     31.10 o 
 -16   3   3      212.84      186.85     32.71 o 
 -15   3   3      115.63       94.68     26.93 o 
 -14   3   3     1083.87     1057.45     24.00 o 
 -13   3   3     1288.26     1278.74     25.05 o 
 -12   3   3      184.20      156.99     21.42 o 
 -11   3   3      399.57      387.12     17.99 o 
 -10   3   3      615.36      583.79     19.47 o 
  -9   3   3      552.59      534.13     20.19 o 
  -8   3   3      262.65      259.77     19.32 o 
  -7   3   3       36.85       32.96     16.74 o 
  -6   3   3     1921.85     1823.37     26.21 o 
  -5   3   3     2243.87     2401.18     56.98 o 
  -4   3   3     5530.88     6032.94    152.46 o 
  -3   3   3     2795.86     2905.12     49.79 o 
  -2   3   3    10812.37    10817.59    164.68 o 
  -1   3   3        4.32        0.81     19.15 o 
   0   3   3      906.36      963.64     21.64 o 
   1   3   3        9.19        9.37     19.99 o 
   2   3   3     1190.56     1218.05     23.06 o 
   3   3   3     2989.43     3086.51     50.57 o 
   4   3   3      932.11      978.53     20.59 o 
   5   3   3       13.01       13.88     18.24 o 
   6   3   3        3.71       -0.49     18.35 o 
   7   3   3       51.14       32.13     18.28 o 
   8   3   3      389.26      377.70     16.82 o 
   9   3   3       74.33       58.54     22.11 o 
  10   3   3     3694.58     3729.36     68.88 o 
  11   3   3      191.57      201.60     20.78 o 
  12   3   3      156.18      110.90     23.74 o 
  13   3   3       72.95       48.10     31.90 o 
  14   3   3      562.77      598.13     26.11 o 
 -15   4   3       79.42       79.37     29.78 o 
 -14   4   3        9.70        1.05     26.03 o 
 -13   4   3      547.03      545.68     22.59 o 
 -12   4   3      416.23      434.88     22.25 o 
 -11   4   3       79.60       60.76     22.84 o 
 -10   4   3       12.09        3.10     19.91 o 
  -9   4   3      737.56      719.23     17.98 o 
  -8   4   3     1254.62     1150.79     23.27 o 
  -7   4   3      991.68      977.89     27.13 o 
  -6   4   3       61.49       37.96     19.00 o 
  -5   4   3       31.23       28.20     17.00 o 
  -4   4   3     6002.76     5902.93    144.88 o 
  -3   4   3     1957.36     1970.06     37.68 o 
  -2   4   3       46.76       29.31     16.39 o 
  -1   4   3      306.64      285.40     17.50 o 
   0   4   3     2773.48     2696.19     49.83 o 
   1   4   3       28.64       12.01     16.42 o 
   2   4   3      154.76      132.54     18.26 o 
   3   4   3       21.77       17.87     18.87 o 
   4   4   3      795.15      805.50     18.80 o 
   5   4   3      532.29      499.58     20.57 o 
   6   4   3     1195.46     1185.33     32.44 o 
   7   4   3      273.03      250.66     21.18 o 
   8   4   3     2867.42     2909.30     60.10 o 
   9   4   3      117.90       95.81     21.19 o 
  10   4   3      751.07      738.07     21.63 o 
  11   4   3      135.13       96.25     20.04 o 
  12   4   3      228.66      215.12     29.30 o 
  13   4   3       30.18        7.25     27.20 o 
 -14   5   3      133.10      135.97     27.06 o 
 -13   5   3        6.66        5.13     28.72 o 
 -12   5   3       63.27       39.57     23.95 o 
 -11   5   3      112.20       90.90     24.63 o 
 -10   5   3      119.37       91.07     25.69 o 
  -9   5   3     1601.46     1607.16     33.96 o 
  -8   5   3      349.35      316.29     26.06 o 
  -7   5   3      301.59      280.20     19.61 o 
  -6   5   3      454.50      453.77     22.52 o 
  -5   5   3      221.97      182.76     17.49 o 
  -4   5   3      164.24      127.85     15.01 o 
  -3   5   3      181.69      161.73     17.40 o 
  -2   5   3       21.54       15.81     17.58 o 
  -1   5   3       69.46       78.72     17.90 o 
   0   5   3      484.66      484.60     16.21 o 
   1   5   3      103.62       91.88     18.05 o 
   2   5   3     1092.14     1060.29     22.98 o 
   3   5   3     3219.00     3351.91     73.24 o 
   4   5   3     1184.05     1240.25     26.28 o 
   5   5   3        3.02       -2.47     21.28 o 
   6   5   3      834.20      832.62     24.78 o 
   7   5   3      282.81      273.48     24.67 o 
   8   5   3       46.49       56.93     25.60 o 
   9   5   3        2.41        4.94     21.72 o 
  10   5   3      659.28      646.98     33.22 o 
  11   5   3      270.02      261.61     29.69 o 
 -11   6   3      506.75      477.96     26.57 o 
 -10   6   3       11.31       14.32     31.72 o 
  -9   6   3      580.42      634.51     31.34 o 
  -8   6   3       82.24       68.47     24.38 o 
  -7   6   3     2963.37     3051.04     83.76 o 
  -6   6   3        1.81      -10.99     20.67 o 
  -5   6   3       27.62       19.78     22.52 o 
  -4   6   3     1153.95     1182.99     26.57 o 
  -3   6   3       86.07       71.40     22.46 o 
  -2   6   3      636.91      585.76     22.07 o 
  -1   6   3        0.23      -10.07     22.19 o 
   0   6   3     1040.45     1027.59     24.95 o 
   1   6   3      952.75      961.06     22.38 o 
   2   6   3      769.86      749.24     25.46 o 
   3   6   3      485.28      496.52     21.99 o 
   4   6   3      143.32      120.04     25.63 o 
   5   6   3     1484.24     1555.27     37.11 o 
   6   6   3      236.43      231.03     28.53 o 
   7   6   3       20.51        9.35     27.12 o 
   8   6   3      203.68      180.94     29.23 o 
   9   6   3      141.00       99.52     27.96 o 
  -7   7   3       75.38       90.36     28.85 o 
  -6   7   3      101.14       78.58     31.95 o 
  -5   7   3      110.10       96.85     26.35 o 
  -4   7   3        0.61      -17.82     29.65 o 
  -3   7   3       88.17       69.78     28.29 o 
  -2   7   3       21.33       11.40     25.44 o 
  -1   7   3        1.28       17.65     29.31 o 
   0   7   3        0.03        6.54     26.70 o 
   1   7   3       26.98       38.13     26.93 o 
   2   7   3      386.87      423.18     28.04 o 
   3   7   3       58.15       43.76     24.21 o 
   4   7   3      121.85       84.49     26.47 o 
   5   7   3       31.35       29.91     28.95 o 
 -18   0   4        2.27       -5.51     46.18 o 
 -16   0   4     1655.86     1738.98     33.44 o 
 -14   0   4     1177.88     1166.40     34.86 o 
 -12   0   4     8939.51     8685.52    118.58 o 
 -10   0   4      476.95      464.99     25.78 o 
  -8   0   4       53.80       20.69     26.50 o 
  -6   0   4     1535.20     1672.03     39.94 o 
  -4   0   4    22348.42    23681.89    490.88 o 
  -2   0   4     8538.43     9375.99    346.22 o 
   0   0   4    68158.97    81139.91    514.97 o 
   2   0   4     7644.80     7924.71    146.28 o 
   4   0   4    24452.02    26745.81    370.82 o 
   6   0   4      310.24      336.54     25.30 o 
   8   0   4     1068.71      972.54     33.35 o 
  10   0   4     1696.38     1642.88     35.10 o 
  12   0   4     1322.67     1320.01     40.65 o 
  14   0   4      321.67      283.67     41.61 o 
 -18   1   4       94.24       63.27     29.68 o 
 -17   1   4       58.90       57.02     30.54 o 
 -16   1   4       88.05       83.45     22.51 o 
 -15   1   4     1819.79     1783.44     25.84 o 
 -14   1   4      377.40      351.06     22.34 o 
 -13   1   4      339.33      316.36     19.59 o 
 -12   1   4      929.45      901.97     20.40 o 
 -11   1   4     2057.40     2005.59     24.48 o 
 -10   1   4      355.86      321.45     18.30 o 
  -9   1   4        0.02        3.04     18.46 o 
  -8   1   4     1417.95     1465.97     27.69 o 
  -7   1   4      676.04      720.89     23.55 o 
  -6   1   4     2484.82     2602.57     34.46 o 
  -5   1   4      837.87      873.40     25.09 o 
  -4   1   4     5058.46     5063.41     87.00 o 
  -3   1   4     1578.37     1633.11     40.31 o 
  -2   1   4     7909.51     8213.52    147.11 o 
  -1   1   4       51.00       30.41     22.30 o 
   0   1   4      231.73      317.77     22.46 o 
   1   1   4     3448.92     3504.34     63.39 o 
   2   1   4     7635.94     8099.06    105.58 o 
   3   1   4      428.22      379.85     23.17 o 
   4   1   4        7.66        8.31     19.30 o 
   5   1   4     2257.82     2371.79     29.39 o 
   6   1   4      207.08      217.45     18.23 o 
   7   1   4     1102.47     1059.14     20.93 o 
   8   1   4       55.27       43.54     18.71 o 
   9   1   4      298.15      270.40     17.70 o 
  10   1   4     2799.24     2813.47     32.17 o 
  11   1   4      885.88      901.46     25.38 o 
  12   1   4      127.59      100.20     21.30 o 
  13   1   4     1806.87     1818.22     29.64 o 
  14   1   4      262.19      237.01     27.00 o 
  15   1   4     1485.28     1513.42     30.80 o 
 -18   2   4       65.41       49.71     29.71 o 
 -17   2   4        2.35        9.19     30.51 o 
 -16   2   4      881.61      919.50     26.49 o 
 -15   2   4      202.37      188.81     28.32 o 
 -14   2   4        1.25       13.86     24.35 o 
 -13   2   4        1.21       11.32     22.89 o 
 -12   2   4    10374.03    10088.28    146.96 o 
 -11   2   4     2166.18     2077.71     38.33 o 
 -10   2   4       18.79       17.62     15.70 o 
  -9   2   4      356.39      343.03     17.84 o 
  -8   2   4     2682.83     2618.51     50.55 o 
  -7   2   4      128.23       97.59     20.83 o 
  -6   2   4     1204.79     1290.26     24.37 o 
  -5   2   4      706.29      664.61     27.07 o 
  -4   2   4      394.07      325.21     25.03 o 
  -3   2   4      438.78      495.69     22.37 o 
  -2   2   4     1280.92     1088.43     30.46 o 
  -1   2   4       18.51       16.81     16.67 o 
   0   2   4      278.71      163.37     22.09 o 
   1   2   4     5570.73     6063.59    111.49 o 
   2   2   4      355.45      454.98     19.18 o 
   3   2   4      455.72      446.84     19.99 o 
   4   2   4     7123.47     7344.57    109.00 o 
   5   2   4     2666.70     2940.00     40.98 o 
   6   2   4      155.94      127.10     18.98 o 
   7   2   4        0.14       -2.25     18.42 o 
   8   2   4       45.76       38.34     18.61 o 
   9   2   4        0.06       -6.45     15.53 o 
  10   2   4      242.77      214.71     21.68 o 
  11   2   4       51.62       31.12     25.93 o 
  12   2   4      428.31      378.82     24.27 o 
  13   2   4      630.27      701.87     27.47 o 
  14   2   4      392.44      349.53     27.49 o 
 -17   3   4       24.32       15.21     26.83 o 
 -16   3   4       40.08       32.74     30.39 o 
 -15   3   4      212.64      172.26     22.84 o 
 -14   3   4     1380.33     1402.02     28.08 o 
 -13   3   4      368.13      353.54     21.33 o 
 -12   3   4      229.31      223.94     26.16 o 
 -11   3   4      755.19      734.78     21.62 o 
 -10   3   4     1855.41     1781.55     34.49 o 
  -9   3   4      772.43      732.56     20.76 o 
  -8   3   4        1.62       -3.20     18.42 o 
  -7   3   4      371.23      328.32     18.91 o 
  -6   3   4     1077.71     1158.63     22.32 o 
  -5   3   4      727.70      750.38     21.58 o 
  -4   3   4      276.97      289.21     18.39 o 
  -3   3   4      122.74      138.78     21.52 o 
  -2   3   4     1856.97     1758.33     35.97 o 
  -1   3   4     7736.72     8182.53    120.16 o 
   0   3   4       15.74       20.29     16.51 o 
   1   3   4      475.35      500.46     20.68 o 
   2   3   4     2791.00     2752.94     40.51 o 
   3   3   4      279.28      263.94     19.34 o 
   4   3   4      105.57      107.44     19.74 o 
   5   3   4       75.93       68.21     18.40 o 
   6   3   4     1124.70     1174.64     28.72 o 
   7   3   4        6.75        0.71     16.71 o 
   8   3   4      695.93      701.34     18.30 o 
   9   3   4       85.52       65.35     22.79 o 
  10   3   4      208.85      159.79     23.49 o 
  11   3   4     1162.41     1158.26     23.55 o 
  12   3   4       89.90       79.16     26.17 o 
  13   3   4      429.83      371.82     23.82 o 
 -16   4   4      364.39      366.67     32.52 o 
 -15   4   4      139.04      116.87     29.38 o 
 -14   4   4      508.39      521.42     26.97 o 
 -13   4   4        3.59        2.87     23.17 o 
 -12   4   4      116.99      118.86     21.20 o 
 -11   4   4      702.82      686.23     26.94 o 
 -10   4   4       10.58       -4.97     19.84 o 
  -9   4   4       90.04       91.37     17.51 o 
  -8   4   4      547.66      542.99     18.58 o 
  -7   4   4      664.97      597.88     18.02 o 
  -6   4   4       19.25       15.10     17.84 o 
  -5   4   4      377.85      322.20     19.04 o 
  -4   4   4      939.06      897.68     22.02 o 
  -3   4   4        0.82        3.23     17.06 o 
  -2   4   4      732.51      745.43     21.52 o 
  -1   4   4       27.44       21.15     16.92 o 
   0   4   4     6853.85     6959.98    131.43 o 
   1   4   4     1761.22     1607.04     34.42 o 
   2   4   4       48.84       36.27     20.10 o 
   3   4   4     1512.42     1495.60     29.71 o 
   4   4   4     2247.45     2185.34     36.69 o 
   5   4   4     2433.28     2392.69     30.60 o 
   6   4   4     1114.05     1126.21     20.32 o 
   7   4   4      323.71      280.85     23.28 o 
   8   4   4      308.26      307.48     20.19 o 
   9   4   4       62.88       44.26     21.88 o 
  10   4   4        8.78       -1.98     25.90 o 
  11   4   4       19.97       22.27     25.03 o 
  12   4   4     1252.43     1268.62     34.43 o 
 -14   5   4      510.62      523.49     30.57 o 
 -13   5   4       22.08       32.99     31.94 o 
 -12   5   4      274.39      250.88     28.96 o 
 -11   5   4     1053.50     1060.76     27.05 o 
 -10   5   4     1781.23     1813.73     40.37 o 
  -9   5   4     1059.06     1071.07     23.64 o 
  -8   5   4        3.18        9.29     25.08 o 
  -7   5   4     1177.38     1163.54     35.71 o 
  -6   5   4      222.81      181.91     21.67 o 
  -5   5   4     1820.25     1753.68     38.67 o 
  -4   5   4      738.53      719.58     20.37 o 
  -3   5   4       70.94       38.44     18.85 o 
  -2   5   4     4060.92     3873.48     94.10 o 
  -1   5   4     4296.91     4065.91     82.41 o 
   0   5   4      467.80      444.06     20.12 o 
   1   5   4      916.39      888.87     18.27 o 
   2   5   4     6161.71     6278.40    116.62 o 
   3   5   4      581.26      616.78     24.08 o 
   4   5   4      300.00      299.36     21.24 o 
   5   5   4        9.96       11.18     25.00 o 
   6   5   4       68.86       43.04     20.71 o 
   7   5   4      552.38      613.95     21.90 o 
   8   5   4      224.65      200.71     22.64 o 
   9   5   4       47.22       32.18     28.44 o 
  10   5   4      463.98      433.92     31.38 o 
  11   5   4     1361.03     1378.83     30.35 o 
 -11   6   4        6.93       17.11     32.17 o 
 -10   6   4      127.50      112.90     23.52 o 
  -9   6   4      193.57      154.42     24.10 o 
  -8   6   4       26.06       23.69     25.72 o 
  -7   6   4        0.08        3.20     22.73 o 
  -6   6   4       62.97       37.99     24.17 o 
  -5   6   4       16.02       13.55     19.80 o 
  -4   6   4       97.70       96.46     25.26 o 
  -3   6   4      213.81      171.18     21.71 o 
  -2   6   4        7.58       12.53     18.86 o 
  -1   6   4        5.57      -10.26     20.51 o 
   0   6   4        0.52       -0.85     22.49 o 
   1   6   4        8.22       11.87     23.71 o 
   2   6   4      263.28      262.43     23.24 o 
   3   6   4      114.32      110.43     19.53 o 
   4   6   4      815.15      854.34     23.33 o 
   5   6   4       13.50        1.70     28.36 o 
   6   6   4        2.90        0.63     26.89 o 
   7   6   4        1.90        3.82     31.96 o 
   8   6   4     1092.23     1170.78     30.39 o 
  -7   7   4       87.81       88.03     32.34 o 
  -6   7   4       21.05       25.09     25.05 o 
  -5   7   4      838.69      875.69     33.47 o 
  -4   7   4       81.92       91.47     25.23 o 
  -3   7   4       23.00       -1.10     28.16 o 
  -2   7   4      217.07      226.44     25.32 o 
  -1   7   4     1594.36     1737.24     36.69 o 
   0   7   4      205.10      196.76     31.79 o 
   1   7   4      570.65      589.65     28.31 o 
   2   7   4      658.06      688.13     24.37 o 
   3   7   4      146.27      117.92     29.03 o 
   4   7   4       10.47       13.29     28.90 o 
 -19   0   5      248.31      226.88     39.45 o 
 -17   0   5      217.86      210.35     31.51 o 
 -15   0   5        6.23       -4.57     27.73 o 
 -13   0   5     2617.96     2367.10     62.10 o 
 -11   0   5     3234.28     3194.13     97.56 o 
  -9   0   5      813.44      830.82     35.87 o 
  -7   0   5     2178.35     2371.28     47.73 o 
  -5   0   5    17320.42    18734.96    510.25 o 
  -3   0   5     4464.00     4683.97    204.38 o 
  -1   0   5        9.77        6.60     32.37 o 
   1   0   5     5592.59     5894.67     97.81 o 
   3   0   5        3.30       21.09     29.18 o 
   5   0   5    10451.05    10872.36    178.09 o 
   7   0   5      387.78      337.38     25.96 o 
   9   0   5     2908.43     2867.45     56.37 o 
  11   0   5      463.91      468.03     31.92 o 
  13   0   5     1100.28     1194.81     48.25 o 
 -18   1   5      271.99      231.00     28.60 o 
 -17   1   5       41.48       37.61     26.22 o 
 -16   1   5       29.87       33.89     26.13 o 
 -15   1   5      807.72      767.42     25.47 o 
 -14   1   5      381.58      388.53     24.28 o 
 -13   1   5      176.64      166.42     17.56 o 
 -12   1   5       25.57       20.77     19.77 o 
 -11   1   5      243.92      205.30     18.78 o 
 -10   1   5     7693.57     7305.95     70.62 o 
  -9   1   5      191.09      201.13     18.68 o 
  -8   1   5     7401.31     7785.01    108.37 o 
  -7   1   5      129.51      112.37     23.92 o 
  -6   1   5     3530.11     3058.52     38.08 o 
  -5   1   5     2267.91     2306.32     36.20 o 
  -4   1   5       98.67       79.11     21.57 o 
  -3   1   5     1452.85     1316.72     59.62 o 
  -2   1   5     1865.24     2051.45     40.80 o 
  -1   1   5     2885.81     2867.19     46.96 o 
   0   1   5      291.12      227.41     19.78 o 
   1   1   5     3561.35     3559.18     56.49 o 
   2   1   5     7563.45     7330.91    100.45 o 
   3   1   5     6122.38     6829.66     81.39 o 
   4   1   5     4282.50     4435.78     35.33 o 
   5   1   5      223.18      240.73     17.24 o 
   6   1   5    12398.46    12825.10    143.11 o 
   7   1   5      151.16      166.62     17.58 o 
   8   1   5       88.18       77.39     17.89 o 
   9   1   5       11.38        0.54     15.54 o 
  10   1   5      227.02      198.67     20.11 o 
  11   1   5        0.60        2.82     21.09 o 
  12   1   5      337.83      329.35     25.45 o 
  13   1   5       55.58       35.22     26.11 o 
  14   1   5      159.61      120.44     25.87 o 
 -18   2   5       25.90       12.38     29.82 o 
 -17   2   5       10.86       -0.73     34.63 o 
 -16   2   5      282.75      241.99     27.11 o 
 -15   2   5       12.11       17.23     24.41 o 
 -14   2   5        3.39        2.07     22.98 o 
 -13   2   5     1959.77     1912.96     32.70 o 
 -12   2   5     1373.95     1346.59     28.06 o 
 -11   2   5       65.45       51.84     20.83 o 
 -10   2   5       39.69       37.65     20.89 o 
  -9   2   5      424.82      429.94     22.54 o 
  -8   2   5     4596.92     4574.34     86.20 o 
  -7   2   5        1.72       -0.23     21.45 o 
  -6   2   5        3.00        3.44     19.75 o 
  -5   2   5        7.72       10.39     24.72 o 
  -4   2   5      399.95      378.56     22.69 o 
  -3   2   5      105.17      102.61     21.25 o 
  -2   2   5     1332.61     1410.81     28.23 o 
  -1   2   5     6134.00     6865.89    125.16 o 
   0   2   5        0.26        4.42     21.26 o 
   1   2   5     1356.27     1434.31     27.45 o 
   2   2   5        0.22       13.91     21.90 o 
   3   2   5      596.16      662.92     21.67 o 
   4   2   5     1828.18     1847.13     30.88 o 
   5   2   5     2025.42     1976.54     32.77 o 
   6   2   5      850.77      846.06     21.27 o 
   7   2   5      964.60      936.58     21.08 o 
   8   2   5      941.18      914.37     18.65 o 
   9   2   5        0.08      -11.21     21.90 o 
  10   2   5      169.25      131.23     21.39 o 
  11   2   5       63.61       42.73     23.38 o 
  12   2   5        3.54       -6.15     24.75 o 
  13   2   5      971.43     1016.68     30.94 o 
  14   2   5      196.00      156.36     27.19 o 
 -17   3   5       37.67       32.70     25.79 o 
 -16   3   5      116.20       98.55     30.67 o 
 -15   3   5      205.30      196.64     21.04 o 
 -14   3   5      372.89      361.76     24.20 o 
 -13   3   5     1256.36     1273.58     24.08 o 
 -12   3   5      439.38      429.93     25.35 o 
 -11   3   5       21.99       17.73     20.33 o 
 -10   3   5     4117.12     3924.70     73.08 o 
  -9   3   5       47.63       30.41     18.32 o 
  -8   3   5     2629.30     2603.24     56.82 o 
  -7   3   5     3248.61     3183.25     62.01 o 
  -6   3   5     1615.30     1597.60     38.28 o 
  -5   3   5      503.80      547.66     20.63 o 
  -4   3   5     2088.38     2098.46     49.86 o 
  -3   3   5      832.95      890.71     24.20 o 
  -2   3   5      773.21      773.60     23.64 o 
  -1   3   5      275.23      224.73     21.64 o 
   0   3   5      209.87      228.68     19.37 o 
   1   3   5      773.09      761.10     19.58 o 
   2   3   5     2988.36     2917.70     54.75 o 
   3   3   5     1149.26     1134.46     22.42 o 
   4   3   5      144.46      123.55     18.65 o 
   5   3   5      520.53      522.34     21.01 o 
   6   3   5     3586.83     3481.78     46.15 o 
   7   3   5      829.53      728.88     20.38 o 
   8   3   5       97.71       81.21     25.43 o 
   9   3   5       51.84       37.94     20.15 o 
  10   3   5       67.51       73.35     21.28 o 
  11   3   5       17.59        9.04     21.34 o 
  12   3   5        9.98       17.45     25.05 o 
  13   3   5      637.45      673.14     33.85 o 
 -16   4   5      218.99      223.89     33.37 o 
 -15   4   5       44.12       35.17     27.54 o 
 -14   4   5       43.65       25.98     26.64 o 
 -13   4   5       20.35       17.93     21.18 o 
 -12   4   5     1319.27     1260.60     25.22 o 
 -11   4   5       65.60       43.27     22.89 o 
 -10   4   5      869.95      860.46     25.04 o 
  -9   4   5       29.86       17.85     16.41 o 
  -8   4   5     4360.88     4120.46     66.20 o 
  -7   4   5       15.84        8.46     16.29 o 
  -6   4   5      141.80      117.17     17.57 o 
  -5   4   5     1508.02     1461.31     33.08 o 
  -4   4   5      282.99      265.80     20.69 o 
  -3   4   5     2252.07     2068.32     49.62 o 
  -2   4   5      174.16      146.40     16.25 o 
  -1   4   5       52.09       49.98     17.27 o 
   0   4   5     4119.83     4072.92     68.21 o 
   1   4   5     6265.82     6023.88    133.51 o 
   2   4   5      785.50      713.87     24.15 o 
   3   4   5     1453.79     1460.53     27.12 o 
   4   4   5     6670.85     6396.13    109.33 o 
   5   4   5       16.10        1.40     20.13 o 
   6   4   5      832.61      810.64     28.05 o 
   7   4   5      213.07      203.25     21.37 o 
   8   4   5        0.60       -1.18     22.86 o 
   9   4   5       11.26        3.94     21.02 o 
  10   4   5       14.92       18.03     28.25 o 
  11   4   5      123.17       88.84     23.01 o 
  12   4   5       62.97       70.58     26.81 o 
 -14   5   5       10.58        3.66     32.67 o 
 -13   5   5      316.76      302.63     26.70 o 
 -12   5   5       59.38       59.24     29.13 o 
 -11   5   5        3.65       -5.95     25.76 o 
 -10   5   5      163.27      135.60     22.08 o 
  -9   5   5      301.29      267.88     22.47 o 
  -8   5   5      322.31      282.94     23.33 o 
  -7   5   5       36.05       12.51     24.86 o 
  -6   5   5        2.91       -6.87     24.80 o 
  -5   5   5      487.18      463.21     20.89 o 
  -4   5   5      163.75      143.32     18.21 o 
  -3   5   5        3.77        5.18     18.56 o 
  -2   5   5       73.96       63.31     17.79 o 
  -1   5   5      129.97      115.70     17.43 o 
   0   5   5       87.20       75.81     17.11 o 
   1   5   5      695.13      705.88     23.15 o 
   2   5   5       26.60       18.54     20.54 o 
   3   5   5     1187.05     1172.58     24.68 o 
   4   5   5       75.87       46.99     22.67 o 
   5   5   5     1015.45     1054.50     33.70 o 
   6   5   5      282.16      281.21     21.77 o 
   7   5   5      153.05      143.71     23.35 o 
   8   5   5      149.85      149.24     26.00 o 
   9   5   5       36.96       35.93     32.05 o 
  10   5   5     1088.33     1224.67     29.36 o 
 -12   6   5      262.62      248.79     27.24 o 
 -11   6   5      819.43      860.21     28.57 o 
 -10   6   5      224.24      233.38     27.68 o 
  -9   6   5      437.21      475.11     29.16 o 
  -8   6   5     1846.34     1997.68     54.68 o 
  -7   6   5      259.32      211.43     20.66 o 
  -6   6   5      775.35      756.71     22.29 o 
  -5   6   5      199.59      197.79     23.00 o 
  -4   6   5      547.77      545.68     20.52 o 
  -3   6   5     2381.04     2370.89     50.32 o 
  -2   6   5      889.69      870.16     24.65 o 
  -1   6   5       89.74       66.51     20.81 o 
   0   6   5      590.39      631.26     24.09 o 
   1   6   5     1894.77     1919.94     50.82 o 
   2   6   5     1679.37     1755.73     37.19 o 
   3   6   5      103.17       65.30     24.28 o 
   4   6   5      998.17     1061.51     26.16 o 
   5   6   5      340.00      361.99     25.49 o 
   6   6   5       26.65       31.72     25.91 o 
   7   6   5        0.00        0.60     26.26 o 
  -7   7   5       44.11       36.90     26.26 o 
  -6   7   5      233.95      195.46     27.67 o 
  -5   7   5       25.65        4.48     28.57 o 
  -4   7   5       99.66       91.08     27.12 o 
  -3   7   5      182.84      147.55     26.34 o 
  -2   7   5        0.59       -2.52     26.87 o 
  -1   7   5      601.80      592.29     28.55 o 
   0   7   5       66.29       41.39     28.61 o 
   1   7   5      109.53       77.58     32.08 o 
   2   7   5        2.72        7.00     28.44 o 
   3   7   5        2.76        8.14     30.39 o 
 -18   0   6      554.20      577.96     43.00 o 
 -16   0   6     4503.96     4629.67     57.73 o 
 -14   0   6      190.66      182.52     37.38 o 
 -12   0   6      320.46      313.58     31.19 o 
 -10   0   6        2.29        5.22     30.35 o 
  -8   0   6    11640.00    11019.44    187.72 o 
  -6   0   6    25805.28    26633.55    758.99 o 
  -4   0   6     8432.26     7515.57    291.37 o 
  -2   0   6     5228.36     5472.53    221.47 o 
   0   0   6       38.28       41.62     32.24 o 
   2   0   6      714.81      878.02     34.39 o 
   4   0   6    11341.36    11231.89    163.27 o 
   6   0   6     7412.05     7473.93     50.69 o 
   8   0   6     1662.70     1575.98     35.79 o 
  10   0   6      170.50      178.69     30.75 o 
  12   0   6       19.71       18.97     30.48 o 
  14   0   6        1.34       21.35     46.09 o 
 -19   1   6        6.06        7.53     28.42 o 
 -18   1   6      126.26      128.19     30.99 o 
 -17   1   6      459.99      433.48     22.43 o 
 -16   1   6        3.98        4.40     22.30 o 
 -15   1   6       37.85       18.67     20.47 o 
 -14   1   6      584.89      547.27     22.20 o 
 -13   1   6      103.59       99.46     18.09 o 
 -12   1   6      266.07      232.55     20.50 o 
 -11   1   6      932.45      854.74     21.00 o 
 -10   1   6       90.52       78.01     19.42 o 
  -9   1   6      183.65      198.22     21.16 o 
  -8   1   6     2818.07     2995.76     34.60 o 
  -7   1   6      158.28      156.84     22.56 o 
  -6   1   6     1651.01     1571.53     33.36 o 
  -5   1   6      536.00      546.33     31.89 o 
  -4   1   6     8977.14     8562.31    349.90 o 
  -3   1   6     2302.16     2038.73     84.82 o 
  -2   1   6      986.09     1039.63     28.19 o 
  -1   1   6       51.12       23.22     19.43 o 
   0   1   6        2.50       -0.28     22.64 o 
   1   1   6     4937.22     5606.60    112.65 o 
   2   1   6     2979.09     3120.72     30.21 o 
   3   1   6     8119.46     8329.30     93.89 o 
   4   1   6        6.54        4.20     20.20 o 
   5   1   6       97.29       76.81     18.40 o 
   6   1   6     1098.95     1045.19     22.14 o 
   7   1   6     8001.73     7880.55     94.24 o 
   8   1   6      363.53      313.45     18.00 o 
   9   1   6      428.24      409.95     25.44 o 
  10   1   6        5.21        3.82     23.00 o 
  11   1   6      859.77      846.03     22.25 o 
  12   1   6       28.92       12.28     23.71 o 
  13   1   6       27.10       12.38     26.29 o 
 -18   2   6        2.45        7.73     33.05 o 
 -17   2   6       14.82        3.15     34.58 o 
 -16   2   6     1820.25     1819.61     43.57 o 
 -15   2   6      203.46      163.29     26.62 o 
 -14   2   6      540.94      535.01     24.95 o 
 -13   2   6       11.27       10.59     22.01 o 
 -12   2   6      312.10      284.84     20.51 o 
 -11   2   6     1056.47     1037.45     24.21 o 
 -10   2   6        9.73       -0.78     20.66 o 
  -9   2   6       50.50       37.64     18.90 o 
  -8   2   6     9589.24     9060.64    167.16 o 
  -7   2   6      167.91      159.73     22.58 o 
  -6   2   6     6002.64     6001.16     90.03 o 
  -5   2   6      462.26      474.43     26.70 o 
  -4   2   6      257.91      141.09     22.05 o 
  -3   2   6     1465.71     1671.92     44.51 o 
  -2   2   6     4423.82     4749.25     87.10 o 
  -1   2   6       46.04       33.01     18.42 o 
   0   2   6      222.67      267.83     20.12 o 
   1   2   6     6387.29     7225.70    116.83 o 
   2   2   6      354.66      356.94     19.32 o 
   3   2   6      320.52      328.08     18.52 o 
   4   2   6     3425.59     3299.88     64.28 o 
   5   2   6       44.81       31.78     14.86 o 
   6   2   6     1064.20     1004.53     26.77 o 
   7   2   6      298.96      276.86     16.57 o 
   8   2   6     2440.94     2468.19     34.86 o 
   9   2   6       28.85       10.35     25.69 o 
  10   2   6      395.62      407.66     24.25 o 
  11   2   6       56.85       24.18     22.38 o 
  12   2   6       70.53       64.45     26.35 o 
  13   2   6        2.90       14.48     28.88 o 
 -17   3   6      145.15      112.12     29.89 o 
 -16   3   6        0.19        8.01     28.73 o 
 -15   3   6      871.08      910.54     25.23 o 
 -14   3   6       23.92       15.32     20.28 o 
 -13   3   6       49.73       44.41     20.99 o 
 -12   3   6        1.26        5.64     19.95 o 
 -11   3   6      216.87      201.86     18.30 o 
 -10   3   6      689.79      658.50     20.75 o 
  -9   3   6        7.43        5.36     20.36 o 
  -8   3   6       13.43        9.84     20.33 o 
  -7   3   6      556.06      576.01     20.89 o 
  -6   3   6     3945.13     3747.45     87.51 o 
  -5   3   6     2146.77     2120.13     53.59 o 
  -4   3   6      221.72      165.55     19.32 o 
  -3   3   6      525.36      482.27     21.58 o 
  -2   3   6      109.96       85.93     20.89 o 
  -1   3   6       67.33       58.02     17.00 o 
   0   3   6       29.12       21.36     18.42 o 
   1   3   6      781.28      737.97     22.18 o 
   2   3   6      769.87      788.78     20.40 o 
   3   3   6       39.08       22.73     16.68 o 
   4   3   6     1940.55     1877.21     35.42 o 
   5   3   6       30.30       20.83     18.34 o 
   6   3   6     1604.63     1535.28     29.68 o 
   7   3   6     1705.66     1679.78     33.82 o 
   8   3   6     1157.43     1132.45     24.06 o 
   9   3   6       87.25       93.23     23.14 o 
  10   3   6        0.01        2.91     24.39 o 
  11   3   6       36.09        5.71     26.24 o 
  12   3   6      147.49      157.35     30.97 o 
 -16   4   6       23.98       27.04     32.80 o 
 -15   4   6        2.76       -2.18     25.38 o 
 -14   4   6       69.40       54.37     23.41 o 
 -13   4   6      200.09      157.48     26.28 o 
 -12   4   6        0.05        1.92     25.66 o 
 -11   4   6     2599.20     2669.87     64.88 o 
 -10   4   6     1034.77     1059.89     24.63 o 
  -9   4   6       89.71       70.05     18.23 o 
  -8   4   6       20.20        8.26     16.36 o 
  -7   4   6      190.68      168.29     19.34 o 
  -6   4   6      721.30      707.29     20.44 o 
  -5   4   6       59.36       61.60     18.09 o 
  -4   4   6     3206.32     3202.74     69.28 o 
  -3   4   6        0.15       -1.02     17.95 o 
  -2   4   6     1327.54     1307.07     24.12 o 
  -1   4   6      831.91      756.34     19.40 o 
   0   4   6     1192.43     1192.93     20.40 o 
   1   4   6     4589.81     4504.34     84.75 o 
   2   4   6       15.37       14.67     18.06 o 
   3   4   6     2020.82     2031.02     31.41 o 
   4   4   6       11.45       11.09     20.16 o 
   5   4   6      179.89      172.48     21.86 o 
   6   4   6      275.70      258.13     23.31 o 
   7   4   6      324.61      307.63     23.56 o 
   8   4   6      713.23      732.37     27.26 o 
   9   4   6      155.38      156.41     26.31 o 
  10   4   6       40.65       24.91     28.58 o 
  11   4   6       51.10       32.50     25.54 o 
 -14   5   6      725.64      779.80     32.49 o 
 -13   5   6     1156.07     1263.31     31.56 o 
 -12   5   6        2.68      -10.18     25.31 o 
 -11   5   6        0.75       11.55     21.85 o 
 -10   5   6      110.40       95.31     21.98 o 
  -9   5   6      122.72      125.09     24.25 o 
  -8   5   6     1054.70     1019.08     29.34 o 
  -7   5   6      102.75       96.72     21.58 o 
  -6   5   6     2339.05     2417.34     54.57 o 
  -5   5   6        3.97        1.13     24.98 o 
  -4   5   6      301.33      278.78     22.75 o 
  -3   5   6     1994.37     2019.52     44.27 o 
  -2   5   6     1092.93     1112.18     27.52 o 
  -1   5   6     5154.41     5317.41     88.82 o 
   0   5   6     1183.64     1183.48     27.66 o 
   1   5   6      219.71      176.06     25.36 o 
   2   5   6      126.87      131.95     20.77 o 
   3   5   6      393.61      391.89     23.64 o 
   4   5   6     1703.24     1766.55     32.44 o 
   5   5   6      669.28      645.03     23.77 o 
   6   5   6     1191.65     1203.88     37.51 o 
   7   5   6       52.94       17.78     29.73 o 
   8   5   6      309.24      249.21     25.14 o 
   9   5   6      168.94      124.01     28.00 o 
 -12   6   6      106.69       74.48     29.57 o 
 -11   6   6       98.04       69.53     28.80 o 
 -10   6   6        6.41       -8.01     31.70 o 
  -9   6   6      101.67       81.39     28.22 o 
  -8   6   6        7.31        1.80     26.18 o 
  -7   6   6       15.08        7.57     24.12 o 
  -6   6   6      208.35      168.77     23.20 o 
  -5   6   6        0.00        1.79     23.95 o 
  -4   6   6       50.58       32.12     21.55 o 
  -3   6   6      172.07      143.01     20.23 o 
  -2   6   6        4.35       11.72     22.49 o 
  -1   6   6        1.27      -12.60     25.30 o 
   0   6   6      394.52      382.80     21.86 o 
   1   6   6      204.78      197.91     23.62 o 
   2   6   6        8.70        9.52     24.31 o 
   3   6   6      186.92      163.34     29.78 o 
   4   6   6      411.18      410.24     29.22 o 
   5   6   6      399.92      384.76     32.81 o 
   6   6   6       96.67       74.83     26.34 o 
  -7   7   6       73.93       66.67     30.77 o 
  -6   7   6      662.60      684.84     28.02 o 
  -5   7   6        6.57        0.29     27.11 o 
  -4   7   6      223.46      179.54     27.32 o 
  -3   7   6     1453.41     1599.79     39.20 o 
  -2   7   6      667.60      674.92     28.80 o 
  -1   7   6      857.03      857.17     28.37 o 
   0   7   6      187.48      160.31     26.30 o 
   1   7   6      328.66      324.09     27.08 o 
   2   7   6      869.10      846.81     28.81 o 
 -19   0   7       15.50       18.01     41.95 o 
 -17   0   7        1.03       -9.97     37.65 o 
 -15   0   7      866.55      854.66     39.91 o 
 -13   0   7      145.34      131.68     29.89 o 
 -11   0   7     1694.68     1722.00     39.06 o 
  -9   0   7     7186.08     7566.43    189.34 o 
  -7   0   7      962.41     1207.64     42.33 o 
  -5   0   7     5699.03     5715.83    187.29 o 
  -3   0   7      308.26      440.56     38.60 o 
  -1   0   7     4015.10     4432.16    179.77 o 
   1   0   7     1099.40     1114.96     39.17 o 
   3   0   7       11.90       -0.49     30.53 o 
   5   0   7      267.46      248.49     27.60 o 
   7   0   7       15.50        1.54     29.22 o 
   9   0   7     3148.19     3215.60     74.22 o 
  11   0   7      174.95      145.51     37.46 o 
  13   0   7     1072.16     1101.72     36.99 o 
 -19   1   7       52.77       30.49     27.25 o 
 -18   1   7     1744.19     1954.61     33.87 o 
 -17   1   7        9.06       26.33     25.03 o 
 -16   1   7      266.66      249.94     25.55 o 
 -15   1   7      140.51      124.97     23.55 o 
 -14   1   7     6661.83     6821.31     79.72 o 
 -13   1   7      480.40      477.94     19.75 o 
 -12   1   7       24.80       20.71     18.76 o 
 -11   1   7      409.77      398.21     20.40 o 
 -10   1   7       38.03       34.12     21.77 o 
  -9   1   7     1023.81      957.17     26.03 o 
  -8   1   7     1755.21     1745.02     30.51 o 
  -7   1   7      917.42      933.38     28.98 o 
  -6   1   7    10326.46     9714.80    217.77 o 
  -5   1   7     1806.21     1820.57     76.60 o 
  -4   1   7     1040.79      879.48     37.73 o 
  -3   1   7        0.07        2.44     26.80 o 
  -2   1   7     1313.35     1218.80     31.44 o 
  -1   1   7     7254.24     7801.06    117.55 o 
   0   1   7      943.40     1160.34     26.88 o 
   1   1   7      100.50       69.13     22.43 o 
   2   1   7     3155.76     3194.24     41.39 o 
   3   1   7     8907.88     9621.62     90.73 o 
   4   1   7        7.77       -5.08     16.52 o 
   5   1   7       75.21       59.32     18.77 o 
   6   1   7     2781.72     2658.42     27.83 o 
   7   1   7      378.25      335.06     19.94 o 
   8   1   7     2345.32     2399.96     31.20 o 
   9   1   7       53.03       36.43     27.83 o 
  10   1   7      264.95      237.45     25.43 o 
  11   1   7       43.90       37.15     23.81 o 
  12   1   7      476.88      468.97     28.69 o 
  13   1   7       52.11       44.97     31.05 o 
 -18   2   7       56.58       71.61     28.03 o 
 -17   2   7      149.28      116.30     27.83 o 
 -16   2   7      557.14      565.01     29.52 o 
 -15   2   7      887.97      878.15     30.16 o 
 -14   2   7        2.01       10.45     26.00 o 
 -13   2   7      466.53      467.40     27.38 o 
 -12   2   7     3493.94     3367.59     64.21 o 
 -11   2   7     1125.14     1046.35     26.63 o 
 -10   2   7      246.12      219.00     21.48 o 
  -9   2   7     1520.42     1566.27     27.62 o 
  -8   2   7      327.08      323.23     23.76 o 
  -7   2   7     2137.56     2007.86     46.71 o 
  -6   2   7     5220.26     5112.34    108.43 o 
  -5   2   7      159.80      151.58     21.91 o 
  -4   2   7     1802.50     1739.46     42.42 o 
  -3   2   7      120.43       75.61     18.53 o 
  -2   2   7     1758.41     1773.76     30.55 o 
  -1   2   7     2640.66     2732.54     50.47 o 
   0   2   7     2486.61     2560.97     57.55 o 
   1   2   7      378.58      398.40     21.71 o 
   2   2   7       77.99       76.35     20.01 o 
   3   2   7       90.21       83.58     17.15 o 
   4   2   7      519.41      522.97     19.01 o 
   5   2   7     1428.87     1441.34     22.00 o 
   6   2   7      179.49      174.68     19.81 o 
   7   2   7      213.27      210.02     21.47 o 
   8   2   7      326.78      305.21     23.72 o 
   9   2   7     4014.26     4155.19     62.28 o 
  10   2   7       56.86       34.97     22.10 o 
  11   2   7        9.08       -0.05     26.24 o 
  12   2   7        3.29       -8.76     30.56 o 
 -17   3   7      425.34      447.73     33.80 o 
 -16   3   7       33.51       21.91     30.48 o 
 -15   3   7        1.45        9.39     23.28 o 
 -14   3   7     2273.04     2392.64     47.88 o 
 -13   3   7        1.09        2.49     23.05 o 
 -12   3   7      197.62      189.98     26.30 o 
 -11   3   7       75.23       60.69     17.56 o 
 -10   3   7        7.63       11.38     19.17 o 
  -9   3   7     1394.40     1399.92     25.79 o 
  -8   3   7     2045.93     2058.32     46.64 o 
  -7   3   7      587.13      539.03     21.36 o 
  -6   3   7      617.07      532.09     20.93 o 
  -5   3   7        0.06       -5.64     16.48 o 
  -4   3   7     1326.16     1294.64     23.69 o 
  -3   3   7        2.13        8.19     20.73 o 
  -2   3   7     3986.67     3780.45     71.29 o 
  -1   3   7     2825.45     2686.48     50.64 o 
   0   3   7       52.58       36.48     19.22 o 
   1   3   7       62.03       51.54     17.54 o 
   2   3   7      881.04      862.91     19.92 o 
   3   3   7      135.68      148.16     18.84 o 
   4   3   7       67.10       38.66     18.35 o 
   5   3   7        5.80       14.66     20.33 o 
   6   3   7      415.89      389.38     22.11 o 
   7   3   7      220.52      225.59     23.46 o 
   8   3   7      482.81      448.84     24.26 o 
   9   3   7       83.20       49.94     21.56 o 
  10   3   7      439.68      419.32     27.10 o 
  11   3   7     1182.66     1317.55     27.20 o 
 -16   4   7      544.14      544.83     30.69 o 
 -15   4   7      146.10      123.43     27.88 o 
 -14   4   7      136.75      124.72     23.86 o 
 -13   4   7      524.68      535.50     27.33 o 
 -12   4   7     2321.32     2353.31     45.94 o 
 -11   4   7      125.12       99.97     21.97 o 
 -10   4   7        0.44       -2.12     22.51 o 
  -9   4   7     1012.66      945.57     22.38 o 
  -8   4   7      274.42      245.91     20.91 o 
  -7   4   7       33.46       19.31     17.89 o 
  -6   4   7     3754.08     3720.19     68.53 o 
  -5   4   7        4.94        6.24     18.06 o 
  -4   4   7     2612.26     2555.66     45.02 o 
  -3   4   7     2471.25     2411.63     44.38 o 
  -2   4   7     2054.26     1902.94     36.16 o 
  -1   4   7     3305.26     3198.06     56.03 o 
   0   4   7     3315.11     3311.08     52.67 o 
   1   4   7      191.44      192.71     18.81 o 
   2   4   7      210.85      210.40     19.69 o 
   3   4   7      424.83      403.51     16.65 o 
   4   4   7      239.78      205.65     23.00 o 
   5   4   7      208.98      176.60     25.76 o 
   6   4   7     1809.12     1964.73     30.77 o 
   7   4   7      120.87       99.54     26.02 o 
   8   4   7      225.81      197.98     21.16 o 
   9   4   7      318.32      314.87     32.58 o 
  10   4   7      560.63      579.10     26.27 o 
 -14   5   7      387.30      373.97     30.23 o 
 -13   5   7       74.54       67.42     26.27 o 
 -12   5   7        0.29        1.18     26.58 o 
 -11   5   7       11.35       14.88     22.01 o 
 -10   5   7        0.31       -3.89     25.52 o 
  -9   5   7     1034.60     1056.96     28.02 o 
  -8   5   7      557.74      551.94     25.24 o 
  -7   5   7      356.44      338.97     23.46 o 
  -6   5   7       45.65       30.28     22.30 o 
  -5   5   7      191.00      161.22     20.65 o 
  -4   5   7      280.76      272.46     22.93 o 
  -3   5   7       34.72       36.64     24.97 o 
  -2   5   7     2269.02     2361.62     53.19 o 
  -1   5   7      753.89      736.69     24.42 o 
   0   5   7       61.31       45.58     24.99 o 
   1   5   7       68.65       55.84     20.65 o 
   2   5   7      752.08      777.72     25.63 o 
   3   5   7     1023.12     1036.51     27.62 o 
   4   5   7        9.12        5.52     23.98 o 
   5   5   7        2.55       -5.28     23.21 o 
   6   5   7      302.88      295.73     27.72 o 
   7   5   7      224.65      202.94     27.98 o 
   8   5   7      191.47      201.76     27.08 o 
 -12   6   7      958.60     1013.18     35.02 o 
 -11   6   7      485.55      458.07     28.63 o 
 -10   6   7       67.80       76.83     28.42 o 
  -9   6   7       92.37       78.27     31.67 o 
  -8   6   7       49.98       51.10     29.45 o 
  -7   6   7      446.97      462.50     25.49 o 
  -6   6   7       20.38       29.97     25.56 o 
  -5   6   7      339.73      342.58     22.92 o 
  -4   6   7      497.32      501.49     23.92 o 
  -3   6   7      136.14      115.02     22.88 o 
  -2   6   7      120.68       90.89     21.04 o 
  -1   6   7      713.84      742.90     25.22 o 
   0   6   7     1002.40     1058.62     23.97 o 
   1   6   7      972.41      983.98     26.74 o 
   2   6   7      161.35      151.28     27.97 o 
   3   6   7       22.89        5.30     31.49 o 
   4   6   7        2.83       -4.77     26.10 o 
   5   6   7      365.16      396.99     29.65 o 
   6   6   7      199.07      166.53     32.93 o 
  -6   7   7       54.40       65.52     28.66 o 
  -5   7   7      660.21      683.75     33.62 o 
  -4   7   7       22.82       27.70     28.40 o 
  -3   7   7       63.38       44.56     24.98 o 
  -2   7   7      128.98      125.68     27.47 o 
  -1   7   7        2.40       15.04     32.27 o 
   0   7   7       23.14       24.85     27.63 o 
 -18   0   8       70.54       52.71     41.72 o 
 -16   0   8      274.72      233.62     38.03 o 
 -14   0   8     1567.72     1625.97     35.81 o 
 -12   0   8     2099.92     1898.52     43.34 o 
 -10   0   8     9104.84     9414.97    218.01 o 
  -8   0   8      183.78      160.06     34.82 o 
  -6   0   8       14.36        6.68     38.20 o 
  -4   0   8     9981.24    10011.67    415.68 o 
  -2   0   8      171.46      109.08     34.33 o 
   0   0   8    19281.98    19547.56    580.57 o 
   2   0   8     5295.75     5461.61     63.85 o 
   4   0   8     2485.86     2395.25     64.05 o 
   6   0   8     2261.42     2081.19     31.74 o 
   8   0   8      926.69      896.78     30.06 o 
  10   0   8      693.09      697.30     29.41 o 
  12   0   8      358.03      368.83     47.02 o 
 -19   1   8       79.32       80.82     30.11 o 
 -18   1   8        4.35        8.82     32.78 o 
 -17   1   8      360.86      360.90     27.61 o 
 -16   1   8        0.35       -3.22     23.48 o 
 -15   1   8       32.34       10.86     26.26 o 
 -14   1   8       33.54       15.50     26.25 o 
 -13   1   8      653.30      626.40     22.18 o 
 -12   1   8        0.10       -2.62     20.79 o 
 -11   1   8     1064.98     1110.81     25.49 o 
 -10   1   8      653.41      620.75     23.18 o 
  -9   1   8       54.10       38.87     20.18 o 
  -8   1   8      590.71      557.17     25.13 o 
  -7   1   8    10492.38    11186.53    242.47 o 
  -6   1   8     4070.72     4109.54    134.16 o 
  -5   1   8      398.40      378.75     30.40 o 
  -4   1   8     6824.72     7297.81    330.32 o 
  -3   1   8       33.49       34.44     25.06 o 
  -2   1   8       24.21       26.14     21.25 o 
  -1   1   8      105.13       39.16     22.47 o 
   0   1   8     1633.88     1678.57     26.99 o 
   1   1   8      245.09      258.75     21.31 o 
   2   1   8      245.88      241.68     22.10 o 
   3   1   8     2901.33     2908.83     27.99 o 
   4   1   8      132.21      106.55     21.18 o 
   5   1   8      737.84      731.86     19.88 o 
   6   1   8      340.11      309.36     21.65 o 
   7   1   8      234.39      221.60     23.75 o 
   8   1   8       75.79       58.76     21.19 o 
   9   1   8      102.89       75.39     23.39 o 
  10   1   8      649.26      652.68     21.93 o 
  11   1   8     2307.53     2487.32     51.93 o 
  12   1   8      514.41      547.23     36.13 o 
 -18   2   8       85.55       77.95     35.47 o 
 -17   2   8      137.85      131.97     27.94 o 
 -16   2   8     1451.53     1497.17     33.41 o 
 -15   2   8      261.96      272.03     25.38 o 
 -14   2   8      172.03      168.40     26.45 o 
 -13   2   8      153.69      146.89     26.38 o 
 -12   2   8    12135.33    11635.34    222.69 o 
 -11   2   8     1293.54     1241.10     25.94 o 
 -10   2   8     2699.80     2695.80     51.07 o 
  -9   2   8      622.67      611.64     21.92 o 
  -8   2   8     2844.86     2762.84     41.65 o 
  -7   2   8      165.08      167.76     22.94 o 
  -6   2   8      175.88      178.85     24.60 o 
  -5   2   8      915.08      918.52     29.51 o 
  -4   2   8      393.44      362.01     26.22 o 
  -3   2   8        9.79        2.16     20.20 o 
  -2   2   8      831.25      873.69     23.74 o 
  -1   2   8      459.89      457.44     20.50 o 
   0   2   8     2562.85     2369.31     42.62 o 
   1   2   8     4446.40     4532.65     86.07 o 
   2   2   8        0.42        3.97     20.68 o 
   3   2   8      310.02      307.93     19.87 o 
   4   2   8     2465.93     2417.62     26.91 o 
   5   2   8      162.30      161.49     20.99 o 
   6   2   8       19.35        5.59     21.11 o 
   7   2   8      372.77      354.98     24.08 o 
   8   2   8       15.41       10.46     20.43 o 
   9   2   8       42.24       31.85     23.49 o 
  10   2   8        1.58        4.42     23.20 o 
  11   2   8       11.08       21.10     26.45 o 
 -17   3   8        4.51        9.86     25.69 o 
 -16   3   8      499.69      551.30     27.92 o 
 -15   3   8       39.00       20.89     26.31 o 
 -14   3   8     2051.88     2087.30     41.02 o 
 -13   3   8      196.92      188.51     24.95 o 
 -12   3   8       39.62       22.17     22.93 o 
 -11   3   8      115.99      100.98     18.88 o 
 -10   3   8     9858.65     9456.62    174.63 o 
  -9   3   8      259.89      266.58     21.45 o 
  -8   3   8        8.00        6.46     18.92 o 
  -7   3   8     2184.31     2078.39     45.18 o 
  -6   3   8      169.84      143.71     22.21 o 
  -5   3   8      904.88      832.81     21.16 o 
  -4   3   8      718.55      715.99     22.21 o 
  -3   3   8      113.57      117.00     19.88 o 
  -2   3   8      351.88      368.35     22.14 o 
  -1   3   8     1241.12     1128.03     22.45 o 
   0   3   8      765.81      737.85     19.53 o 
   1   3   8       42.81       26.05     20.42 o 
   2   3   8     1088.26     1030.17     24.45 o 
   3   3   8      992.82      925.11     19.87 o 
   4   3   8      298.73      254.40     19.17 o 
   5   3   8      129.13       93.67     23.05 o 
   6   3   8      136.91      130.33     19.67 o 
   7   3   8       25.43       18.65     21.11 o 
   8   3   8      233.70      226.68     21.87 o 
   9   3   8        7.38        2.44     23.86 o 
  10   3   8      105.39       91.43     26.70 o 
  11   3   8      334.12      319.21     27.71 o 
 -16   4   8      647.85      689.56     34.51 o 
 -15   4   8       83.79       70.72     26.44 o 
 -14   4   8      385.77      380.62     23.69 o 
 -13   4   8       75.65       52.27     23.41 o 
 -12   4   8      674.20      663.75     23.73 o 
 -11   4   8      593.01      601.89     27.47 o 
 -10   4   8      168.88      136.16     25.52 o 
  -9   4   8      714.90      731.31     24.16 o 
  -8   4   8      160.86      158.73     20.64 o 
  -7   4   8      244.01      217.63     20.68 o 
  -6   4   8      563.01      515.49     18.60 o 
  -5   4   8       13.19        7.28     18.05 o 
  -4   4   8        0.16        4.73     19.89 o 
  -3   4   8       50.26       30.85     20.52 o 
  -2   4   8      147.91      119.13     18.37 o 
  -1   4   8      556.01      512.15     20.63 o 
   0   4   8     3367.88     3248.08     55.50 o 
   1   4   8     2948.51     2887.71     46.67 o 
   2   4   8      202.99      176.37     23.08 o 
   3   4   8     1331.36     1387.23     32.51 o 
   4   4   8      369.16      354.76     22.72 o 
   5   4   8      383.54      407.46     21.45 o 
   6   4   8       13.80       -3.98     25.79 o 
   7   4   8       11.94        3.36     22.41 o 
   8   4   8       23.57       29.51     24.17 o 
   9   4   8       81.33       66.52     23.92 o 
 -14   5   8      390.28      397.83     33.61 o 
 -13   5   8      225.35      231.16     32.69 o 
 -12   5   8      490.03      527.37     31.05 o 
 -11   5   8      411.63      396.86     24.34 o 
 -10   5   8     2294.88     2480.17     51.05 o 
  -9   5   8      213.63      187.88     23.30 o 
  -8   5   8       63.50       34.30     23.94 o 
  -7   5   8      564.92      517.93     24.18 o 
  -6   5   8      102.81       77.27     25.70 o 
  -5   5   8     2704.46     2605.53     56.81 o 
  -4   5   8     1568.18     1648.25     29.24 o 
  -3   5   8      115.55       89.19     25.22 o 
  -2   5   8      624.28      615.56     25.03 o 
  -1   5   8      364.19      347.05     20.68 o 
   0   5   8     1307.45     1355.06     27.48 o 
   1   5   8      196.65      183.60     21.26 o 
   2   5   8     2632.18     2740.19     66.93 o 
   3   5   8      253.50      272.33     19.41 o 
   4   5   8        1.59        3.56     21.13 o 
   5   5   8       12.99       26.83     26.65 o 
   6   5   8      212.79      234.99     26.59 o 
   7   5   8      708.03      829.23     30.80 o 
 -11   6   8       22.98       27.34     28.79 o 
 -10   6   8      250.30      200.60     32.62 o 
  -9   6   8       25.30       26.38     31.70 o 
  -8   6   8       23.24        3.59     31.40 o 
  -7   6   8       33.99       31.47     30.76 o 
  -6   6   8      124.35      109.05     25.87 o 
  -5   6   8       75.16       60.16     20.82 o 
  -4   6   8       43.44       18.13     22.83 o 
  -3   6   8      360.17      349.41     23.85 o 
  -2   6   8      214.26      179.38     21.45 o 
  -1   6   8        8.31       18.33     24.18 o 
   0   6   8      123.09       99.01     26.47 o 
   1   6   8      410.21      370.13     28.96 o 
   2   6   8      290.41      266.05     25.44 o 
   3   6   8      190.31      165.06     27.87 o 
   4   6   8      450.07      444.33     31.94 o 
   5   6   8        0.80       -6.21     25.43 o 
  -5   7   8     1545.67     1584.81     45.76 o 
  -4   7   8      104.88       98.27     27.81 o 
  -3   7   8       29.65       15.18     32.26 o 
  -2   7   8      165.38      128.03     31.10 o 
 -19   0   9     1349.09     1484.38     51.89 o 
 -17   0   9        1.03       -2.24     26.59 o 
 -15   0   9      701.87      759.01     39.90 o 
 -13   0   9       35.22       27.96     29.59 o 
 -11   0   9        6.39        4.85     32.41 o 
  -9   0   9     1472.07     1478.65     44.01 o 
  -7   0   9       25.34        4.76     34.98 o 
  -5   0   9     5552.05     5948.15    224.83 o 
  -3   0   9       86.66      103.49     34.35 o 
  -1   0   9      413.37      460.20     33.47 o 
   1   0   9     2487.61     2277.14     47.82 o 
   3   0   9      192.31      184.94     22.00 o 
   5   0   9     6650.88     6387.02     61.37 o 
   7   0   9      249.63      212.19     26.69 o 
   9   0   9      392.86      359.14     38.39 o 
  11   0   9      147.88      130.41     46.37 o 
 -19   1   9       32.13       26.40     27.45 o 
 -18   1   9     1754.29     1866.34     35.28 o 
 -17   1   9        2.27      -13.28     26.82 o 
 -16   1   9      571.96      552.52     27.90 o 
 -15   1   9      588.29      582.69     24.36 o 
 -14   1   9      182.92      165.19     25.23 o 
 -13   1   9      111.74      105.15     21.26 o 
 -12   1   9     1220.78     1236.11     25.41 o 
 -11   1   9      103.81       92.73     20.19 o 
 -10   1   9     8980.74     8485.19    116.27 o 
  -9   1   9      396.70      404.53     23.71 o 
  -8   1   9     9530.97     9358.19    250.69 o 
  -7   1   9       57.17       38.06     29.89 o 
  -6   1   9     5240.92     4865.61    238.35 o 
  -5   1   9      894.70      963.97     47.82 o 
  -4   1   9     1075.35     1144.21     31.70 o 
  -3   1   9      653.30      643.40     26.05 o 
  -2   1   9      950.04     1009.98     27.67 o 
  -1   1   9      434.17      439.93     23.38 o 
   0   1   9       16.89       10.83     21.30 o 
   1   1   9      562.86      556.15     22.27 o 
   2   1   9     6185.41     6061.29     84.54 o 
   3   1   9      847.13      823.19     20.30 o 
   4   1   9     2838.56     2764.76     26.46 o 
   5   1   9        0.15       11.02     19.30 o 
   6   1   9      926.11      910.45     25.30 o 
   7   1   9      916.12      924.50     26.79 o 
   8   1   9       13.49        2.43     20.55 o 
   9   1   9      122.00       97.40     23.90 o 
  10   1   9      287.70      290.09     28.44 o 
  11   1   9      101.06       74.58     26.81 o 
 -18   2   9       14.66       13.88     31.12 o 
 -17   2   9        2.33       -8.60     29.11 o 
 -16   2   9       94.58       99.85     25.29 o 
 -15   2   9       32.74       17.06     26.25 o 
 -14   2   9       41.73       37.90     25.96 o 
 -13   2   9       26.56       15.08     24.48 o 
 -12   2   9      710.09      686.44     24.13 o 
 -11   2   9      691.64      628.22     20.54 o 
 -10   2   9       10.39        0.25     20.22 o 
  -9   2   9      448.54      443.52     24.80 o 
  -8   2   9     4326.36     4111.63     71.54 o 
  -7   2   9       25.14        3.01     28.57 o 
  -6   2   9     1067.10     1032.96     34.00 o 
  -5   2   9      356.18      329.14     25.65 o 
  -4   2   9       51.69       50.74     24.78 o 
  -3   2   9       19.64       10.39     19.93 o 
  -2   2   9      227.36      222.91     22.24 o 
  -1   2   9      991.66      947.93     25.49 o 
   0   2   9        0.16        0.76     20.69 o 
   1   2   9      589.80      561.21     20.80 o 
   2   2   9      875.87      847.22     20.82 o 
   3   2   9        4.21       -0.82     16.93 o 
   4   2   9      157.97      149.66     17.42 o 
   5   2   9     4195.08     4307.29     82.52 o 
   6   2   9       72.31       60.90     23.05 o 
   7   2   9      664.70      638.89     26.03 o 
   8   2   9        4.60       -9.68     21.42 o 
   9   2   9       11.80        4.36     25.46 o 
  10   2   9      413.13      418.80     27.62 o 
  11   2   9       31.25        7.15     29.49 o 
 -18   3   9      201.79      184.30     29.11 o 
 -17   3   9        5.65       -8.67     28.19 o 
 -16   3   9       92.34       65.99     28.98 o 
 -15   3   9       48.58       35.03     24.99 o 
 -14   3   9      852.17      837.14     28.43 o 
 -13   3   9      921.68      894.77     28.87 o 
 -12   3   9     2629.42     2724.31     55.46 o 
 -11   3   9      143.08      110.43     23.95 o 
 -10   3   9     2402.54     2253.09     43.56 o 
  -9   3   9      469.99      430.21     23.80 o 
  -8   3   9     3597.39     3375.19     72.27 o 
  -7   3   9     1239.79     1185.12     24.90 o 
  -6   3   9     3110.58     3010.68     50.01 o 
  -5   3   9      422.71      381.03     21.27 o 
  -4   3   9      226.17      199.78     18.28 o 
  -3   3   9      191.23      174.29     18.80 o 
  -2   3   9        4.52        3.81     18.16 o 
  -1   3   9        0.05        1.08     17.11 o 
   0   3   9       59.02       50.04     18.32 o 
   1   3   9       16.98        9.52     18.12 o 
   2   3   9     2311.31     2186.05     56.17 o 
   3   3   9      565.74      555.75     18.03 o 
   4   3   9      864.99      836.74     23.46 o 
   5   3   9      533.50      527.16     25.52 o 
   6   3   9      672.94      672.95     27.33 o 
   7   3   9     1047.69     1116.61     24.64 o 
   8   3   9        0.46        9.64     26.80 o 
   9   3   9       11.42       11.63     28.83 o 
  10   3   9       77.25       53.21     28.20 o 
 -16   4   9       19.40       18.98     29.34 o 
 -15   4   9     1132.64     1260.63     29.55 o 
 -14   4   9       81.63       67.92     29.02 o 
 -13   4   9       13.12       -1.88     21.35 o 
 -12   4   9      525.39      534.91     27.70 o 
 -11   4   9       72.51       65.69     23.50 o 
 -10   4   9     1614.65     1658.07     31.43 o 
  -9   4   9       27.34       32.82     24.63 o 
  -8   4   9     1849.32     1850.33     42.04 o 
  -7   4   9      557.72      507.61     19.24 o 
  -6   4   9     1743.57     1684.19     34.60 o 
  -5   4   9     2046.69     1916.56     32.44 o 
  -4   4   9      169.20      133.51     20.44 o 
  -3   4   9     3851.53     3780.27     75.50 o 
  -2   4   9      568.25      566.55     22.09 o 
  -1   4   9       32.63       24.63     20.05 o 
   0   4   9     1522.77     1517.35     27.11 o 
   1   4   9      687.38      678.75     25.81 o 
   2   4   9     2288.90     2344.69     52.87 o 
   3   4   9      372.77      378.94     22.03 o 
   4   4   9     1381.81     1463.41     34.25 o 
   5   4   9      508.74      457.03     22.47 o 
   6   4   9      201.30      159.18     26.54 o 
   7   4   9        6.38        4.35     24.87 o 
   8   4   9       86.28       66.45     29.24 o 
 -14   5   9      364.66      368.29     34.30 o 
 -13   5   9      130.60      118.32     32.56 o 
 -12   5   9      266.48      271.43     33.02 o 
 -11   5   9       73.65       53.96     26.08 o 
 -10   5   9       89.68       72.72     23.17 o 
  -9   5   9       75.59       62.17     21.45 o 
  -8   5   9      594.54      549.83     29.30 o 
  -7   5   9        0.20       -7.98     21.08 o 
  -6   5   9     1548.40     1519.56     29.64 o 
  -5   5   9        0.08       -1.31     24.89 o 
  -4   5   9       12.14        3.96     22.14 o 
  -3   5   9      578.54      537.87     23.84 o 
  -2   5   9      702.67      713.85     23.70 o 
  -1   5   9        4.46        2.51     19.68 o 
   0   5   9      166.00      149.04     24.56 o 
   1   5   9      164.62      150.11     24.30 o 
   2   5   9      136.48      116.91     25.94 o 
   3   5   9     1082.23     1128.92     30.30 o 
   4   5   9       90.91       94.80     25.81 o 
   5   5   9      246.65      213.14     26.48 o 
   6   5   9      788.76      848.74     28.55 o 
 -11   6   9      545.18      522.63     31.39 o 
 -10   6   9      196.77      211.31     32.66 o 
  -9   6   9      444.61      479.97     32.87 o 
  -8   6   9     1523.28     1707.78     46.15 o 
  -7   6   9      446.75      467.50     26.67 o 
  -6   6   9       54.88       49.28     27.79 o 
  -5   6   9      258.01      231.91     28.50 o 
  -4   6   9      676.98      726.61     31.93 o 
  -3   6   9     2234.56     2410.01     63.89 o 
  -2   6   9      754.62      867.46     33.07 o 
  -1   6   9        0.21        7.40     31.16 o 
   0   6   9      135.54      123.68     24.92 o 
   1   6   9       98.89       84.17     28.47 o 
   2   6   9      226.35      236.78     32.44 o 
   3   6   9        0.09       -8.89     24.30 o 
 -18   0  10     2354.02     2735.05     54.88 o 
 -16   0  10     1858.95     1859.32     48.90 o 
 -14   0  10      149.39      112.18     37.45 o 
 -12   0  10       22.14       28.31     32.31 o 
 -10   0  10     2296.50     2288.76     72.82 o 
  -8   0  10     5853.20     5476.56    259.13 o 
  -6   0  10     9386.14     9012.55    393.83 o 
  -4   0  10    15497.03    14978.87    493.58 o 
  -2   0  10     4264.04     4024.23    121.50 o 
   0   0  10      549.16      497.89     29.76 o 
   2   0  10     7678.22     7263.84     75.68 o 
   4   0  10     1171.77     1124.06     29.82 o 
   6   0  10     5279.97     5297.61    116.31 o 
   8   0  10     1065.81     1040.37     40.73 o 
  10   0  10      861.82      925.70     44.69 o 
 -19   1  10      108.94       85.79     30.25 o 
 -18   1  10       14.51       20.03     29.44 o 
 -17   1  10      422.53      405.15     27.97 o 
 -16   1  10       13.82       11.26     24.99 o 
 -15   1  10      318.67      302.54     27.04 o 
 -14   1  10      292.93      262.16     25.47 o 
 -13   1  10       84.07       65.81     22.02 o 
 -12   1  10       67.21       47.31     21.87 o 
 -11   1  10      166.31      179.74     23.02 o 
 -10   1  10      412.63      408.70     25.11 o 
  -9   1  10      272.66      234.57     25.16 o 
  -8   1  10     3522.80     3492.94    147.47 o 
  -7   1  10       89.01       88.65     29.50 o 
  -6   1  10      253.70      232.09     30.62 o 
  -5   1  10      111.92       41.21     29.75 o 
  -4   1  10     4097.77     4018.30    109.64 o 
  -3   1  10       85.59       97.60     23.31 o 
  -2   1  10       70.38       65.91     21.75 o 
  -1   1  10      424.82      384.69     22.66 o 
   0   1  10       94.13       67.95     19.26 o 
   1   1  10      117.04      103.86     20.10 o 
   2   1  10        4.92       10.03     18.46 o 
   3   1  10      308.73      286.79     19.81 o 
   4   1  10        0.12        5.53     18.54 o 
   5   1  10        5.33        8.90     21.12 o 
   6   1  10       50.58       30.64     19.67 o 
   7   1  10     4904.32     4905.25    111.66 o 
   8   1  10       13.54        1.04     21.74 o 
   9   1  10      415.68      395.79     33.07 o 
  10   1  10        0.04        1.59     27.76 o 
 -18   2  10      448.76      498.27     34.42 o 
 -17   2  10      102.73       98.13     32.92 o 
 -16   2  10     2358.98     2409.62     37.23 o 
 -15   2  10      283.38      298.68     25.63 o 
 -14   2  10      179.06      157.76     26.88 o 
 -13   2  10       57.54       46.81     23.18 o 
 -12   2  10       56.61       38.32     19.50 o 
 -11   2  10     1416.85     1355.72     28.33 o 
 -10   2  10     2221.54     2161.11     37.72 o 
  -9   2  10       14.79        3.32     28.57 o 
  -8   2  10     5084.84     4810.68    219.09 o 
  -7   2  10      168.02      141.08     26.24 o 
  -6   2  10     2824.45     2566.72    127.13 o 
  -5   2  10      279.85      273.53     24.83 o 
  -4   2  10     4057.30     3761.71     76.64 o 
  -3   2  10      706.63      652.06     25.45 o 
  -2   2  10        1.72        0.87     19.40 o 
  -1   2  10      651.04      617.59     23.42 o 
   0   2  10       54.33       36.30     19.43 o 
   1   2  10        2.81        0.17     18.13 o 
   2   2  10     1146.05     1038.19     21.70 o 
   3   2  10       50.46       34.11     18.62 o 
   4   2  10     1417.05     1472.05     24.45 o 
   5   2  10      259.70      241.68     23.88 o 
   6   2  10      507.52      465.35     24.62 o 
   7   2  10       22.47       -2.61     23.38 o 
   8   2  10      895.02      885.51     29.31 o 
   9   2  10      921.58     1041.68     34.37 o 
  10   2  10      148.13      131.02     27.24 o 
 -17   3  10      124.09      101.49     29.81 o 
 -16   3  10      163.45      166.03     30.51 o 
 -15   3  10      311.21      303.90     24.63 o 
 -14   3  10      372.37      337.17     27.62 o 
 -13   3  10      802.70      807.43     29.30 o 
 -12   3  10       11.80        5.90     27.38 o 
 -11   3  10      521.00      492.61     27.61 o 
 -10   3  10      355.74      319.72     20.07 o 
  -9   3  10      651.86      602.58     23.00 o 
  -8   3  10      594.29      576.40     22.25 o 
  -7   3  10       23.23        9.41     24.41 o 
  -6   3  10      891.10      885.53     28.63 o 
  -5   3  10       83.47       53.07     18.95 o 
  -4   3  10      453.67      410.72     21.11 o 
  -3   3  10        0.16       -0.52     19.98 o 
  -2   3  10       87.14       76.01     19.35 o 
  -1   3  10      238.05      231.65     17.38 o 
   0   3  10       38.83       27.89     18.20 o 
   1   3  10      305.93      275.38     22.83 o 
   2   3  10     3454.67     3509.32     81.38 o 
   3   3  10     1076.23     1113.72     25.26 o 
   4   3  10      360.10      345.66     21.14 o 
   5   3  10       58.67       42.83     19.10 o 
   6   3  10        8.02        6.45     21.32 o 
   7   3  10     1315.61     1395.07     35.24 o 
   8   3  10       34.53       24.60     30.92 o 
   9   3  10        9.18        0.93     29.20 o 
 -16   4  10      434.61      400.89     33.01 o 
 -15   4  10      223.65      227.47     30.06 o 
 -14   4  10       70.37       43.55     29.25 o 
 -13   4  10      113.28       93.65     24.80 o 
 -12   4  10       11.92        8.69     24.28 o 
 -11   4  10     1075.07     1030.72     25.02 o 
 -10   4  10     2529.01     2574.20     48.63 o 
  -9   4  10       12.83        7.38     23.64 o 
  -8   4  10        8.14        0.23     23.15 o 
  -7   4  10        1.19       -2.37     21.30 o 
  -6   4  10      893.84      917.09     26.88 o 
  -5   4  10      130.20      104.37     20.22 o 
  -4   4  10     5307.63     5180.16     83.65 o 
  -3   4  10     1714.38     1760.95     28.93 o 
  -2   4  10      782.72      774.44     25.15 o 
  -1   4  10      363.19      335.89     26.12 o 
   0   4  10      727.47      705.83     24.73 o 
   1   4  10        3.35        6.56     21.50 o 
   2   4  10       45.37       31.60     22.81 o 
   3   4  10      216.42      211.68     22.35 o 
   4   4  10      301.32      261.78     26.53 o 
   5   4  10      697.10      684.33     25.47 o 
   6   4  10      118.96       97.08     26.41 o 
   7   4  10      127.13       96.11     26.86 o 
 -14   5  10      683.65      729.24     33.54 o 
 -13   5  10     1050.71     1150.67     32.48 o 
 -12   5  10        0.24        4.25     25.87 o 
 -11   5  10        4.13        6.01     32.76 o 
 -10   5  10      206.87      181.58     26.91 o 
  -9   5  10      169.32      154.48     24.89 o 
  -8   5  10     1577.16     1649.49     38.58 o 
  -7   5  10      372.03      395.83     26.94 o 
  -6   5  10      226.79      232.47     21.56 o 
  -5   5  10      860.07      835.73     25.25 o 
  -4   5  10      983.86      998.17     25.96 o 
  -3   5  10      160.27      137.47     23.48 o 
  -2   5  10      327.39      345.75     23.75 o 
  -1   5  10     1896.72     2003.71     40.58 o 
   0   5  10      369.70      372.98     23.15 o 
   1   5  10      114.53       78.60     22.33 o 
   2   5  10       35.26        7.57     21.39 o 
   3   5  10     1923.67     2237.55     38.35 o 
   4   5  10      383.11      390.51     26.25 o 
   5   5  10      355.04      356.33     27.33 o 
 -11   6  10      105.95       69.27     29.37 o 
 -10   6  10      158.38      127.59     29.24 o 
  -9   6  10      120.06       89.40     26.69 o 
  -8   6  10       15.56       21.45     26.33 o 
  -7   6  10       11.67        3.77     28.24 o 
  -6   6  10      102.20       76.60     32.29 o 
  -5   6  10       16.21       34.68     27.41 o 
  -4   6  10      232.27      223.18     31.99 o 
  -3   6  10       41.68       50.27     25.98 o 
  -2   6  10      110.68       90.19     31.77 o 
  -1   6  10      130.54      137.55     26.33 o 
   0   6  10       25.89       46.98     31.95 o 
   1   6  10       68.95       87.13     28.94 o 
   2   6  10      508.28      490.41     30.21 o 
 -19   0  11        7.51       20.34     47.56 o 
 -17   0  11      676.28      738.53     41.01 o 
 -15   0  11       99.17       77.36     37.63 o 
 -13   0  11      159.77      107.53     32.13 o 
 -11   0  11       42.25       19.51     32.39 o 
  -9   0  11     1148.16     1216.50     48.47 o 
  -7   0  11      417.96      377.42     40.16 o 
  -5   0  11      677.70      687.71     40.40 o 
  -3   0  11     6060.15     5597.37    204.16 o 
  -1   0  11      246.40      200.01     30.56 o 
   1   0  11      968.49      957.68     32.37 o 
   3   0  11      101.20       98.05     34.42 o 
   5   0  11       82.71       58.41     37.44 o 
   7   0  11       37.73       26.90     33.11 o 
   9   0  11     3668.57     3994.91    137.62 o 
 -19   1  11       47.16       48.69     31.76 o 
 -18   1  11     1253.51     1361.26     36.44 o 
 -17   1  11       12.44        5.43     27.01 o 
 -16   1  11     1659.11     1781.26     32.27 o 
 -15   1  11       16.48        8.88     26.35 o 
 -14   1  11     2226.72     2156.89     43.10 o 
 -13   1  11      378.55      345.27     28.98 o 
 -12   1  11      584.57      590.71     24.95 o 
 -11   1  11      158.24      133.47     23.09 o 
 -10   1  11     1556.96     1569.98     44.87 o 
  -9   1  11        4.24       -1.39     30.00 o 
  -8   1  11     2425.93     2394.03     84.39 o 
  -7   1  11     1298.31     1203.13     55.61 o 
  -6   1  11     6296.91     5785.15    268.54 o 
  -5   1  11       37.24       28.70     28.90 o 
  -4   1  11     2592.06     2426.37     65.28 o 
  -3   1  11      108.34      105.82     23.35 o 
  -2   1  11     8081.63     7864.79    143.04 o 
  -1   1  11     1455.93     1406.69     32.11 o 
   0   1  11     1142.65     1116.41     25.31 o 
   1   1  11       60.97       50.96     20.80 o 
   2   1  11      419.25      394.61     20.11 o 
   3   1  11     1968.51     1879.88     46.39 o 
   4   1  11     4625.80     4521.70     84.68 o 
   5   1  11      573.55      543.46     27.44 o 
   6   1  11      279.43      229.72     26.71 o 
   7   1  11        5.08       -5.05     20.76 o 
   8   1  11      306.19      289.88     32.97 o 
   9   1  11       74.66       53.83     27.25 o 
 -18   2  11      448.04      489.48     31.09 o 
 -17   2  11       40.65       30.04     31.04 o 
 -16   2  11      466.67      463.13     24.16 o 
 -15   2  11        1.75        2.85     23.36 o 
 -14   2  11      299.43      309.25     28.24 o 
 -13   2  11      139.71      136.41     25.87 o 
 -12   2  11     1301.74     1208.41     33.14 o 
 -11   2  11      979.78      981.28     27.22 o 
 -10   2  11       16.77       11.03     28.29 o 
  -9   2  11       12.91        0.54     28.48 o 
  -8   2  11       20.24        9.30     25.40 o 
  -7   2  11       31.98       19.40     25.43 o 
  -6   2  11      430.52      447.25     30.53 o 
  -5   2  11       70.39       40.17     28.37 o 
  -4   2  11        0.71       -2.37     21.75 o 
  -3   2  11      366.91      299.29     21.11 o 
  -2   2  11     3665.90     3538.42     71.47 o 
  -1   2  11      725.20      740.60     22.21 o 
   0   2  11      313.28      298.15     19.65 o 
   1   2  11        6.70        0.30     20.49 o 
   2   2  11      105.49       86.62     17.07 o 
   3   2  11       25.90        6.81     25.98 o 
   4   2  11      104.56       94.81     19.68 o 
   5   2  11     1552.94     1611.50     30.92 o 
   6   2  11        1.08       -3.36     23.27 o 
   7   2  11       17.28       21.45     26.03 o 
   8   2  11        6.06        1.15     29.12 o 
   9   2  11     1851.85     1982.20     63.70 o 
 -17   3  11      710.88      756.29     33.41 o 
 -16   3  11      446.78      450.51     31.80 o 
 -15   3  11        7.16        6.54     23.49 o 
 -14   3  11     1385.13     1398.13     30.56 o 
 -13   3  11      451.74      437.66     27.73 o 
 -12   3  11       24.23       11.03     28.45 o 
 -11   3  11      358.85      324.00     24.01 o 
 -10   3  11     1137.04     1138.60     31.50 o 
  -9   3  11     1211.62     1149.57     42.41 o 
  -8   3  11     1672.08     1542.20     39.71 o 
  -7   3  11     1200.95     1178.27     52.58 o 
  -6   3  11      278.67      220.79     29.04 o 
  -5   3  11      143.56      114.53     20.67 o 
  -4   3  11     1745.80     1631.97     28.94 o 
  -3   3  11       10.10        7.96     18.34 o 
  -2   3  11     2007.30     1839.81     47.06 o 
  -1   3  11      193.89      190.41     21.81 o 
   0   3  11      529.99      493.02     26.07 o 
   1   3  11      692.02      684.06     26.33 o 
   2   3  11      574.22      591.51     25.89 o 
   3   3  11       27.98       17.67     25.75 o 
   4   3  11      258.11      231.30     26.44 o 
   5   3  11       89.80       63.86     21.68 o 
   6   3  11       91.93       62.47     28.60 o 
   7   3  11      345.51      371.85     33.12 o 
   8   3  11      130.88       96.22     30.16 o 
 -16   4  11      377.61      352.74     36.38 o 
 -15   4  11       14.38       22.16     33.33 o 
 -14   4  11      607.19      657.11     35.91 o 
 -13   4  11       92.24       79.69     25.33 o 
 -12   4  11     1338.86     1348.95     31.69 o 
 -11   4  11      767.10      781.65     30.05 o 
 -10   4  11        5.01       -5.68     28.11 o 
  -9   4  11      261.84      232.27     25.63 o 
  -8   4  11       40.25       40.33     24.98 o 
  -7   4  11     1101.85     1046.55     29.13 o 
  -6   4  11      948.44      980.54     27.39 o 
  -5   4  11       50.71       35.57     24.17 o 
  -4   4  11       12.39       15.30     25.56 o 
  -3   4  11      107.32       91.30     21.58 o 
  -2   4  11     2235.65     2254.36     42.95 o 
  -1   4  11       11.84        0.42     22.68 o 
   0   4  11       65.74       51.38     20.82 o 
   1   4  11       11.83        6.09     25.92 o 
   2   4  11       17.25       14.51     21.93 o 
   3   4  11       26.76       17.13     22.25 o 
   4   4  11        0.99       14.78     28.12 o 
   5   4  11      466.90      466.72     28.42 o 
   6   4  11      624.22      703.81     33.97 o 
 -14   5  11      536.21      520.94     33.36 o 
 -13   5  11      148.04      117.31     32.72 o 
 -12   5  11       19.07       13.99     27.21 o 
 -11   5  11       21.66       13.08     26.27 o 
 -10   5  11      436.74      443.94     33.20 o 
  -9   5  11      193.08      160.51     25.29 o 
  -8   5  11        0.57       -3.50     24.01 o 
  -7   5  11        8.47        9.47     24.40 o 
  -6   5  11      112.82       80.04     26.27 o 
  -5   5  11        9.58        4.51     26.55 o 
  -4   5  11        0.00       -7.96     25.93 o 
  -3   5  11       23.78       22.96     25.98 o 
  -2   5  11      374.19      386.38     25.08 o 
  -1   5  11      889.19      892.64     25.77 o 
   0   5  11       21.36        7.77     21.08 o 
   1   5  11       83.75       65.45     29.89 o 
   2   5  11      578.23      639.30     31.87 o 
   3   5  11      286.24      275.94     25.06 o 
   4   5  11      594.46      650.09     30.54 o 
 -10   6  11        1.60        7.19     33.08 o 
  -9   6  11        0.21        4.44     30.28 o 
  -8   6  11       30.56       25.02     29.17 o 
  -7   6  11     1298.10     1402.87     43.28 o 
  -6   6  11      544.14      552.08     35.40 o 
  -5   6  11       76.72       67.03     32.56 o 
  -4   6  11       12.83       17.87     25.72 o 
  -3   6  11      489.94      476.55     33.02 o 
  -2   6  11      216.58      222.41     29.02 o 
  -1   6  11      276.44      249.34     31.29 o 
   0   6  11      677.79      735.43     32.49 o 
 -18   0  12        5.60       17.10     46.99 o 
 -16   0  12      295.69      327.57     38.94 o 
 -14   0  12     1973.72     2089.91     66.22 o 
 -12   0  12        0.55        6.44     31.93 o 
 -10   0  12     1164.13     1111.92     44.01 o 
  -8   0  12     2813.88     2711.84     89.91 o 
  -6   0  12      138.82      108.69     34.80 o 
  -4   0  12     3409.93     3298.33     90.78 o 
  -2   0  12     2884.50     2583.98     54.64 o 
   0   0  12      361.66      353.12     28.24 o 
   2   0  12     1506.09     1450.74     41.87 o 
   4   0  12        1.44        8.42     30.17 o 
   6   0  12      507.05      425.52     36.02 o 
   8   0  12        2.75       -4.50     46.47 o 
 -19   1  12       22.25       14.31     33.92 o 
 -18   1  12       13.55       19.58     33.29 o 
 -17   1  12       13.74        2.91     33.31 o 
 -16   1  12       14.01       11.11     26.61 o 
 -15   1  12        0.07       -5.49     25.71 o 
 -14   1  12        3.99       -2.96     26.17 o 
 -13   1  12     1259.44     1306.68     32.88 o 
 -12   1  12      447.96      462.04     26.37 o 
 -11   1  12       37.73       21.14     24.90 o 
 -10   1  12       12.28        6.75     28.76 o 
  -9   1  12      702.10      620.75     32.98 o 
  -8   1  12       37.44       18.95     30.08 o 
  -7   1  12        5.05        4.21     28.64 o 
  -6   1  12       12.39       10.17     29.79 o 
  -5   1  12      120.31      127.58     25.54 o 
  -4   1  12     1130.13     1072.32     34.08 o 
  -3   1  12      286.24      293.06     23.46 o 
  -2   1  12      185.69      160.72     20.66 o 
  -1   1  12     3525.60     3467.23     44.12 o 
   0   1  12     1723.44     1575.61     28.28 o 
   1   1  12      105.38       92.11     17.85 o 
   2   1  12      136.86      102.94     23.39 o 
   3   1  12     1194.47     1202.41     29.23 o 
   4   1  12       75.75       50.67     22.53 o 
   5   1  12        0.30        0.95     23.53 o 
   6   1  12        1.15        2.15     21.70 o 
   7   1  12      288.10      262.42     33.10 o 
   8   1  12      295.54      297.01     30.25 o 
 -18   2  12       43.97       26.02     33.55 o 
 -17   2  12       30.62       46.18     34.41 o 
 -16   2  12     1240.79     1282.94     31.53 o 
 -15   2  12      584.18      571.05     27.85 o 
 -14   2  12     1376.55     1415.45     31.65 o 
 -13   2  12       29.50       20.18     25.57 o 
 -12   2  12     5282.05     5373.12    112.41 o 
 -11   2  12        0.87       -3.24     36.16 o 
 -10   2  12     2433.58     2249.21    107.87 o 
  -9   2  12       11.40       11.63     28.37 o 
  -8   2  12     5532.49     5162.73    233.48 o 
  -7   2  12      733.89      649.60     33.97 o 
  -6   2  12        0.88       -3.76     28.28 o 
  -5   2  12     1519.84     1385.63     55.83 o 
  -4   2  12      452.07      402.38     21.33 o 
  -3   2  12      226.65      189.07     22.83 o 
  -2   2  12      914.99      834.87     24.52 o 
  -1   2  12      647.13      636.42     22.32 o 
   0   2  12      597.35      591.97     22.86 o 
   1   2  12      375.88      401.89     24.08 o 
   2   2  12      153.38      122.49     23.31 o 
   3   2  12       11.54       14.97     23.13 o 
   4   2  12      995.83     1063.78     27.56 o 
   5   2  12     1620.75     1691.90     35.98 o 
   6   2  12       12.91       21.02     28.99 o 
   7   2  12      162.56      132.07     29.83 o 
   8   2  12       36.78       25.35     29.88 o 
 -17   3  12      171.29      140.80     31.80 o 
 -16   3  12      844.41      941.12     35.26 o 
 -15   3  12       13.21       11.10     32.75 o 
 -14   3  12     1153.18     1141.95     31.71 o 
 -13   3  12      297.11      275.29     30.00 o 
 -12   3  12     1979.08     2072.79     56.63 o 
 -11   3  12      138.44      136.22     27.69 o 
 -10   3  12     3233.48     3048.31    115.44 o 
  -9   3  12      215.25      220.79     36.06 o 
  -8   3  12       16.10        8.96     35.31 o 
  -7   3  12        9.59        0.45     28.19 o 
  -6   3  12      806.83      754.67     31.19 o 
  -5   3  12      457.66      450.65     26.99 o 
  -4   3  12      450.38      439.77     23.01 o 
  -3   3  12      283.26      246.07     20.19 o 
  -2   3  12     1502.50     1472.05     32.33 o 
  -1   3  12     2249.46     2315.82     47.17 o 
   0   3  12     3788.04     3835.35     98.17 o 
   1   3  12       18.32       22.93     25.65 o 
   2   3  12      206.59      214.04     24.90 o 
   3   3  12      961.15      980.09     25.26 o 
   4   3  12       27.63       22.12     24.69 o 
   5   3  12       10.37       15.48     28.84 o 
   6   3  12      213.12      207.19     24.40 o 
   7   3  12       29.33       15.63     28.30 o 
 -16   4  12        0.45        0.00     28.68 o 
 -15   4  12      241.43      219.40     30.01 o 
 -14   4  12      376.55      344.28     31.84 o 
 -13   4  12        0.29       -6.34     31.63 o 
 -12   4  12       81.57       77.83     26.15 o 
 -11   4  12       94.60       69.01     26.72 o 
 -10   4  12      197.80      192.57     32.61 o 
  -9   4  12        0.00       10.30     35.30 o 
  -8   4  12     2228.78     2226.77     39.22 o 
  -7   4  12     1116.59     1100.24     33.83 o 
  -6   4  12       37.28       26.90     28.71 o 
  -5   4  12     1658.66     1651.29     33.68 o 
  -4   4  12      475.96      435.26     28.87 o 
  -3   4  12       30.92       23.79     23.11 o 
  -2   4  12      176.92      147.97     21.62 o 
  -1   4  12       31.32       18.02     21.68 o 
   0   4  12      344.35      380.71     24.11 o 
   1   4  12      778.58      805.78     25.46 o 
   2   4  12      445.69      449.78     21.78 o 
   3   4  12      161.66      144.32     32.35 o 
   4   4  12      691.97      759.80     29.73 o 
   5   4  12     1458.45     1678.54     36.04 o 
 -13   5  12      131.70      113.55     31.91 o 
 -12   5  12     1085.19     1133.24     38.57 o 
 -11   5  12      876.24      962.75     38.46 o 
 -10   5  12      725.98      759.30     37.34 o 
  -9   5  12      829.41      877.25     32.84 o 
  -8   5  12      174.67      179.60     25.56 o 
  -7   5  12       30.21       23.32     28.23 o 
  -6   5  12       11.90       11.75     23.85 o 
  -5   5  12      680.30      678.22     26.70 o 
  -4   5  12     1407.77     1511.69     32.19 o 
  -3   5  12       14.60        4.63     26.80 o 
  -2   5  12       50.54       24.08     24.52 o 
  -1   5  12      114.50      103.42     28.57 o 
   0   5  12      624.40      641.05     33.20 o 
   1   5  12      147.42      138.85     29.05 o 
   2   5  12      677.51      740.09     29.64 o 
   3   5  12        7.69        7.32     27.79 o 
  -8   6  12      655.79      633.71     35.99 o 
  -7   6  12       22.76       36.41     33.64 o 
  -6   6  12        5.37       12.97     29.16 o 
  -5   6  12       10.76       11.18     34.26 o 
  -4   6  12      329.93      332.00     30.28 o 
  -3   6  12       15.82        0.59     29.30 o 
  -2   6  12        4.48       17.93     27.44 o 
 -19   0  13      393.50      413.86     50.00 o 
 -17   0  13        0.81        7.17     46.34 o 
 -15   0  13      817.28      879.96     45.76 o 
 -13   0  13       39.46       31.63     45.12 o 
 -11   0  13        0.13       -3.41     33.82 o 
  -9   0  13      255.25      227.98     40.68 o 
  -7   0  13     2285.86     2091.49     80.93 o 
  -5   0  13     4537.18     4323.09    131.24 o 
  -3   0  13     2031.30     1893.79     55.61 o 
  -1   0  13     1762.58     1636.00     38.71 o 
   1   0  13     1564.42     1508.11     42.90 o 
   3   0  13        0.16        6.64     36.96 o 
   5   0  13     2609.52     2706.61     85.63 o 
   7   0  13        8.08        4.95     38.66 o 
 -18   1  13      568.02      603.22     34.02 o 
 -17   1  13      165.25      177.35     34.84 o 
 -16   1  13      157.04      181.44     27.06 o 
 -15   1  13      162.73      149.09     28.22 o 
 -14   1  13       84.88       85.59     28.95 o 
 -13   1  13      156.74      148.96     30.10 o 
 -12   1  13     2479.88     2550.09     42.12 o 
 -11   1  13        0.80        1.99     32.65 o 
 -10   1  13     1186.50     1082.45     38.30 o 
  -9   1  13      223.18      211.56     30.35 o 
  -8   1  13     6037.18     5738.59    263.24 o 
  -7   1  13       30.96       20.36     28.82 o 
  -6   1  13     5507.33     5155.26    187.72 o 
  -5   1  13        1.59        5.42     26.27 o 
  -4   1  13     4614.15     4328.46    120.91 o 
  -3   1  13       27.96       13.29     19.93 o 
  -2   1  13      311.71      268.98     21.20 o 
  -1   1  13       28.30       17.55     18.33 o 
   0   1  13     2975.01     3010.04     47.38 o 
   1   1  13       37.79       26.48     28.01 o 
   2   1  13        7.57       -4.80     23.38 o 
   3   1  13      262.76      244.11     24.39 o 
   4   1  13      652.19      619.61     25.63 o 
   5   1  13      143.90      122.72     22.44 o 
   6   1  13      584.35      596.89     29.65 o 
   7   1  13      279.21      264.38     30.44 o 
 -18   2  13      217.92      212.52     33.11 o 
 -17   2  13       65.03       61.05     31.40 o 
 -16   2  13       32.68       35.14     34.97 o 
 -15   2  13      823.61      850.70     30.31 o 
 -14   2  13      245.77      280.34     31.49 o 
 -13   2  13       69.76       40.34     36.33 o 
 -12   2  13      921.80      956.34     39.81 o 
 -11   2  13     1139.04     1123.20     55.07 o 
 -10   2  13      335.30      359.67     37.09 o 
  -9   2  13       16.34       16.44     28.37 o 
  -8   2  13     1797.37     1754.68     61.24 o 
  -7   2  13     1570.63     1372.10     63.83 o 
  -6   2  13        8.15        3.33     28.18 o 
  -5   2  13      381.09      347.57     30.04 o 
  -4   2  13       34.08       22.38     18.98 o 
  -3   2  13      131.16      124.25     20.82 o 
  -2   2  13      631.06      613.64     23.46 o 
  -1   2  13        7.12        2.10     23.09 o 
   0   2  13      947.12      924.13     25.86 o 
   1   2  13     2536.95     2746.61     34.28 o 
   2   2  13      242.54      214.63     23.06 o 
   3   2  13       65.98       52.80     23.65 o 
   4   2  13       14.04        4.91     26.66 o 
   5   2  13     2694.03     2951.64     58.58 o 
   6   2  13       52.46       25.98     25.84 o 
   7   2  13        2.78        5.80     27.23 o 
 -17   3  13      296.24      302.73     35.29 o 
 -16   3  13       72.35       43.41     32.42 o 
 -15   3  13        6.60        0.43     34.08 o 
 -14   3  13        9.57       10.81     31.94 o 
 -13   3  13      649.01      627.15     38.50 o 
 -12   3  13     1280.69     1211.20     52.04 o 
 -11   3  13       29.42        1.82     29.49 o 
 -10   3  13     1006.57     1023.30     41.55 o 
  -9   3  13     1049.56     1041.15     46.21 o 
  -8   3  13     4276.95     4271.13    189.56 o 
  -7   3  13       10.52       -3.95     28.82 o 
  -6   3  13     1998.97     1914.99     81.15 o 
  -5   3  13     3599.17     3700.91    130.70 o 
  -4   3  13      525.64      467.24     26.65 o 
  -3   3  13       13.23        3.12     27.49 o 
  -2   3  13      597.34      563.07     24.74 o 
  -1   3  13      422.05      409.43     26.07 o 
   0   3  13      314.58      281.59     26.44 o 
   1   3  13      392.83      367.92     24.27 o 
   2   3  13       29.02       20.64     23.49 o 
   3   3  13      701.80      675.20     25.85 o 
   4   3  13      379.19      375.33     26.15 o 
   5   3  13        2.70       -1.45     29.53 o 
   6   3  13      386.50      337.07     28.15 o 
 -15   4  13      575.22      561.08     39.26 o 
 -14   4  13      834.44      883.55     36.63 o 
 -13   4  13       42.94       40.81     33.95 o 
 -12   4  13      312.08      299.84     36.16 o 
 -11   4  13      213.58      201.47     33.09 o 
 -10   4  13     1519.50     1589.65     61.56 o 
  -9   4  13      391.03      410.69     30.68 o 
  -8   4  13      252.93      238.69     32.60 o 
  -7   4  13      143.61      130.13     35.97 o 
  -6   4  13      195.50      165.61     31.43 o 
  -5   4  13       68.73       59.03     23.62 o 
  -4   4  13       59.06       34.09     24.53 o 
  -3   4  13      763.92      817.26     29.07 o 
  -2   4  13     1569.25     1617.99     31.25 o 
  -1   4  13        1.76        0.99     23.62 o 
   0   4  13     1124.15     1156.77     26.79 o 
   1   4  13     2195.98     2519.40     59.21 o 
   2   4  13      991.81     1083.85     32.70 o 
   3   4  13      401.46      438.91     25.77 o 
   4   4  13       82.16       44.28     28.13 o 
 -12   5  13       57.65       34.52     31.50 o 
 -11   5  13      107.32       79.31     30.03 o 
 -10   5  13      914.62      941.13     34.26 o 
  -9   5  13        0.96        3.31     32.70 o 
  -8   5  13       99.16       88.00     37.03 o 
  -7   5  13      162.30      133.51     32.93 o 
  -6   5  13     1459.91     1545.94     36.31 o 
  -5   5  13      239.03      250.33     35.21 o 
  -4   5  13       48.29       40.43     29.33 o 
  -3   5  13      142.34      125.33     28.34 o 
  -2   5  13      476.01      491.97     34.41 o 
  -1   5  13        3.39       18.36     28.69 o 
   0   5  13      360.79      376.89     35.67 o 
   1   5  13       37.92       22.20     26.61 o 
 -18   0  14     2847.11     3312.18    109.38 o 
 -16   0  14      286.27      257.60     39.70 o 
 -14   0  14      189.04      243.39     47.18 o 
 -12   0  14      584.34      552.21     49.43 o 
 -10   0  14     5549.72     5738.78    206.87 o 
  -8   0  14     1980.26     1899.17     60.81 o 
  -6   0  14    10635.75     9994.56    295.42 o 
  -4   0  14     2798.60     2596.17     65.03 o 
  -2   0  14     4397.71     4434.84     89.91 o 
   0   0  14      844.39      812.44     36.84 o 
   2   0  14     2463.37     2443.30     59.72 o 
   4   0  14       25.09       20.02     31.36 o 
   6   0  14     1469.73     1560.60     63.83 o 
 -18   1  14       41.56       34.89     34.09 o 
 -17   1  14       16.75        7.29     34.74 o 
 -16   1  14      136.45      140.53     32.71 o 
 -15   1  14       24.41       36.74     29.99 o 
 -14   1  14      211.86      222.06     32.63 o 
 -13   1  14       17.82       20.60     35.08 o 
 -12   1  14       91.52       91.50     40.27 o 
 -11   1  14      176.04      123.21     40.17 o 
 -10   1  14      304.97      289.32     38.95 o 
  -9   1  14      328.77      285.89     33.20 o 
  -8   1  14      402.63      379.51     31.27 o 
  -7   1  14      154.26      137.78     33.90 o 
  -6   1  14        0.44        1.01     32.67 o 
  -5   1  14     4303.20     4043.22     98.52 o 
  -4   1  14     1366.68     1278.16     28.96 o 
  -3   1  14      922.90      859.50     26.95 o 
  -2   1  14       61.32       50.93     26.44 o 
  -1   1  14      151.90      135.44     24.83 o 
   0   1  14       32.37       25.44     21.97 o 
   1   1  14        0.74       -3.11     26.36 o 
   2   1  14       39.03       38.54     23.63 o 
   3   1  14     1451.01     1487.64     34.31 o 
   4   1  14       61.78       46.64     30.98 o 
   5   1  14       62.15       41.65     29.56 o 
   6   1  14        1.04        1.42     25.27 o 
 -18   2  14     1184.48     1394.39     40.27 o 
 -17   2  14        0.42        2.32     36.43 o 
 -16   2  14     1082.51     1113.01     40.17 o 
 -15   2  14       93.80       97.85     32.69 o 
 -14   2  14      349.79      362.46     32.30 o 
 -13   2  14      102.23       85.10     37.01 o 
 -12   2  14      502.06      481.76     38.40 o 
 -11   2  14      115.74       92.62     36.25 o 
 -10   2  14     1600.31     1618.50     71.62 o 
  -9   2  14     1611.76     1665.61     72.71 o 
  -8   2  14     1915.25     1915.94     88.50 o 
  -7   2  14      575.34      546.23     38.00 o 
  -6   2  14     4949.74     4822.04    232.19 o 
  -5   2  14       88.08       65.45     35.83 o 
  -4   2  14      772.35      726.34     34.95 o 
  -3   2  14      670.04      667.14     29.51 o 
  -2   2  14      404.59      389.56     29.26 o 
  -1   2  14      298.08      274.84     27.19 o 
   0   2  14      984.13      986.58     29.29 o 
   1   2  14       14.84       17.51     23.56 o 
   2   2  14      179.18      161.86     23.79 o 
   3   2  14        8.04       -0.39     23.07 o 
   4   2  14      112.32       92.56     27.97 o 
   5   2  14      133.99      110.67     27.62 o 
   6   2  14       43.52       20.94     30.37 o 
 -16   3  14     1330.32     1469.32     41.59 o 
 -15   3  14       96.10       72.15     37.58 o 
 -14   3  14       52.35       37.32     34.26 o 
 -13   3  14      829.34      841.45     43.93 o 
 -12   3  14      370.43      384.62     29.47 o 
 -11   3  14       89.65       54.62     32.40 o 
 -10   3  14       35.00       21.50     32.13 o 
  -9   3  14      622.91      583.57     31.80 o 
  -8   3  14       54.42       17.91     35.68 o 
  -7   3  14      234.84      217.47     36.49 o 
  -6   3  14      307.48      298.93     28.21 o 
  -5   3  14      929.35      928.64     38.39 o 
  -4   3  14      626.44      581.66     32.27 o 
  -3   3  14       69.99       51.71     23.85 o 
  -2   3  14      202.07      185.20     27.90 o 
  -1   3  14      108.60      101.94     23.29 o 
   0   3  14      340.27      354.06     27.00 o 
   1   3  14       14.25        8.93     26.41 o 
   2   3  14      443.76      452.44     28.56 o 
   3   3  14     1202.27     1300.61     31.53 o 
   4   3  14      305.16      308.63     27.66 o 
 -15   4  14       56.00       42.41     46.45 o 
 -14   4  14       36.31       15.18     34.62 o 
 -13   4  14       54.25       40.73     37.10 o 
 -12   4  14      118.99      116.49     31.74 o 
 -11   4  14        1.60        9.12     44.20 o 
 -10   4  14        0.35        3.18     29.63 o 
  -9   4  14      113.60       77.03     36.52 o 
  -8   4  14      324.99      294.93     30.39 o 
  -7   4  14      544.65      504.45     33.84 o 
  -6   4  14     1162.27     1168.95     39.42 o 
  -5   4  14      413.49      390.27     27.30 o 
  -4   4  14      687.22      699.78     29.10 o 
  -3   4  14      904.19      951.39     26.99 o 
  -2   4  14      723.78      735.81     28.81 o 
  -1   4  14      113.07      116.32     30.10 o 
   0   4  14     1092.35     1231.42     30.39 o 
   1   4  14        0.05        5.89     28.84 o 
   2   4  14      116.40      128.37     29.70 o 
   3   4  14       52.46       52.71     31.45 o 
 -11   5  14      231.45      210.05     41.48 o 
 -10   5  14      110.18       86.85     45.52 o 
  -9   5  14      807.41      869.72     43.07 o 
  -8   5  14      822.34      871.89     39.77 o 
  -7   5  14       16.46        5.69     39.86 o 
  -6   5  14       29.19       23.12     31.96 o 
  -5   5  14       64.66       59.06     35.84 o 
  -4   5  14      608.39      609.85     32.42 o 
  -3   5  14      532.58      555.82     31.44 o 
  -2   5  14       97.71       88.48     30.60 o 
  -1   5  14      268.13      230.20     30.07 o 
 -17   0  15      244.16      191.26     55.67 o 
 -15   0  15      641.90      613.95     50.54 o 
 -13   0  15       83.23       60.08     46.24 o 
 -11   0  15     1563.78     1549.41     65.37 o 
  -9   0  15       59.91       71.82     56.12 o 
  -7   0  15      149.87      170.24     47.20 o 
  -5   0  15       27.50       24.66     40.13 o 
  -3   0  15     5592.51     5462.28    129.73 o 
  -1   0  15     2122.72     2038.96     81.69 o 
   1   0  15      299.53      277.48     38.70 o 
   3   0  15        8.80       20.08     41.44 o 
   5   0  15      231.88      227.24     39.14 o 
 -18   1  15     1159.60     1335.53     40.05 o 
 -17   1  15       46.57       30.73     37.85 o 
 -16   1  15     1998.38     2287.86     47.64 o 
 -15   1  15        0.41        5.13     31.44 o 
 -14   1  15      573.02      552.88     40.18 o 
 -13   1  15       77.87       63.08     40.55 o 
 -12   1  15      606.06      574.27     41.47 o 
 -11   1  15       60.76       48.26     40.10 o 
 -10   1  15      800.34      760.65     44.11 o 
  -9   1  15      262.67      258.48     37.37 o 
  -8   1  15      415.19      420.89     40.00 o 
  -7   1  15      533.09      522.55     46.59 o 
  -6   1  15      807.83      802.22     40.25 o 
  -5   1  15      591.50      552.74     31.80 o 
  -4   1  15     3465.77     3388.84     92.61 o 
  -3   1  15        3.67       -2.43     25.34 o 
  -2   1  15        4.00        7.77     26.33 o 
  -1   1  15     1040.94     1049.54     26.92 o 
   0   1  15      450.38      433.76     25.19 o 
   1   1  15      173.95      168.12     24.42 o 
   2   1  15      295.28      271.95     26.46 o 
   3   1  15      337.06      355.62     27.56 o 
   4   1  15        0.58       12.97     33.04 o 
   5   1  15       29.21       24.52     27.55 o 
 -17   2  15      116.14       89.02     37.07 o 
 -16   2  15       43.85       47.57     46.27 o 
 -15   2  15      197.93      179.22     46.08 o 
 -14   2  15     1640.29     1778.92     75.52 o 
 -13   2  15      131.92      122.94     37.38 o 
 -12   2  15        2.01        2.32     36.43 o 
 -11   2  15      337.84      314.27     37.45 o 
 -10   2  15       89.41       80.47     36.43 o 
  -9   2  15      349.41      287.25     37.45 o 
  -8   2  15       65.57       55.43     32.18 o 
  -7   2  15       78.53       46.92     32.38 o 
  -6   2  15      763.67      774.40     35.79 o 
  -5   2  15      309.83      266.43     42.32 o 
  -4   2  15       70.60       85.88     26.80 o 
  -3   2  15     1019.49     1031.07     29.58 o 
  -2   2  15     1572.14     1621.92     30.75 o 
  -1   2  15      164.35      134.75     22.66 o 
   0   2  15        1.28        1.40     27.93 o 
   1   2  15      199.26      190.65     26.97 o 
   2   2  15        3.36        3.95     30.36 o 
   3   2  15      184.13      192.53     29.66 o 
   4   2  15        9.98       22.89     33.33 o 
 -16   3  15      165.04      144.86     38.76 o 
 -15   3  15       10.51       15.21     45.90 o 
 -14   3  15      285.35      259.33     38.25 o 
 -13   3  15        6.39       -4.05     44.86 o 
 -12   3  15      405.51      390.26     38.12 o 
 -11   3  15       31.94       22.26     36.52 o 
 -10   3  15      468.15      453.34     37.74 o 
  -9   3  15      895.41      834.37     33.23 o 
  -8   3  15       91.42       94.55     36.65 o 
  -7   3  15      855.97      817.22     33.29 o 
  -6   3  15       23.36       18.95     31.94 o 
  -5   3  15      235.86      185.38     28.07 o 
  -4   3  15     1236.01     1233.98     33.81 o 
  -3   3  15      122.57      116.38     27.14 o 
  -2   3  15       44.17       36.97     23.99 o 
  -1   3  15      472.78      468.33     25.13 o 
   0   3  15      430.94      438.39     31.13 o 
   1   3  15        5.17        3.09     29.13 o 
   2   3  15      654.67      700.62     31.07 o 
   3   3  15        6.90       24.12     31.38 o 
 -14   4  15     1581.89     1734.58     47.90 o 
 -13   4  15       24.13       23.81     45.60 o 
 -12   4  15       65.92       43.75     40.82 o 
 -11   4  15      361.74      388.11     41.04 o 
 -10   4  15       11.62       -0.13     44.58 o 
  -9   4  15       39.88       29.41     36.44 o 
  -8   4  15       54.22       41.94     31.26 o 
  -7   4  15      779.68      762.25     42.80 o 
  -6   4  15     1032.17     1150.82     38.47 o 
  -5   4  15       61.33       36.26     40.15 o 
  -4   4  15      118.84      108.87     36.12 o 
  -3   4  15      705.92      728.63     35.81 o 
  -2   4  15     1035.05     1080.58     34.50 o 
  -1   4  15      269.02      259.89     29.95 o 
   0   4  15       37.95       29.99     27.40 o 
   1   4  15       15.36       11.22     33.11 o 
 -10   5  15      222.71      197.10     46.45 o 
  -9   5  15       34.43       45.00     45.42 o 
  -8   5  15       99.58       87.62     45.52 o 
  -7   5  15        0.08       -5.98     40.80 o 
  -6   5  15       38.57       57.60     42.93 o 
  -5   5  15       19.76       11.89     28.64 o 
  -4   5  15        7.76       14.28     35.95 o 
  -3   5  15        3.12       16.34     29.13 o 
 -16   0  16      126.59      140.15     55.66 o 
 -14   0  16     1927.57     2096.55     83.63 o 
 -12   0  16       30.70       22.15     59.08 o 
 -10   0  16     1507.94     1557.79     80.12 o 
  -8   0  16      274.93      266.45     52.40 o 
  -6   0  16      550.70      545.12     45.96 o 
  -4   0  16      505.18      473.57     39.29 o 
  -2   0  16     1106.27     1085.73     44.36 o 
   0   0  16       29.67       28.83     38.30 o 
   2   0  16      393.33      385.72     40.23 o 
   4   0  16        6.50       27.06     47.90 o 
 -17   1  16      278.32      299.87     41.22 o 
 -16   1  16        4.18        5.86     43.05 o 
 -15   1  16       30.22       10.53     46.36 o 
 -14   1  16        0.09       -2.51     43.74 o 
 -13   1  16      349.51      318.55     44.98 o 
 -12   1  16       64.88       52.66     39.12 o 
 -11   1  16       54.91       57.89     39.13 o 
 -10   1  16       33.69       30.46     39.94 o 
  -9   1  16     2563.91     2519.07     81.25 o 
  -8   1  16        2.13       -6.27     44.03 o 
  -7   1  16       72.06       90.99     37.98 o 
  -6   1  16        4.29       10.05     33.33 o 
  -5   1  16       35.96       35.58     29.75 o 
  -4   1  16      590.33      585.99     30.51 o 
  -3   1  16       64.83       43.81     26.77 o 
  -2   1  16      411.59      398.12     27.70 o 
  -1   1  16     1679.18     1714.89     41.81 o 
   0   1  16       10.78       11.27     25.12 o 
   1   1  16     1196.61     1251.39     32.43 o 
   2   1  16      184.25      183.46     31.72 o 
   3   1  16     1885.79     2109.37     65.31 o 
 -16   2  16      391.69      403.70     48.71 o 
 -15   2  16      107.02      111.24     46.55 o 
 -14   2  16     1350.52     1450.63     50.96 o 
 -13   2  16       11.00       12.00     37.37 o 
 -12   2  16     1604.56     1578.13     77.25 o 
 -11   2  16       39.05       32.34     36.62 o 
 -10   2  16     2693.33     2668.18    115.88 o 
  -9   2  16       10.82        9.87     36.03 o 
  -8   2  16      460.53      450.17     38.26 o 
  -7   2  16      486.38      413.30     37.90 o 
  -6   2  16        0.71       -2.67     41.60 o 
  -5   2  16       27.31       32.86     36.28 o 
  -4   2  16      130.13      119.81     24.28 o 
  -3   2  16      196.59      185.18     25.16 o 
  -2   2  16      861.56      878.70     29.71 o 
  -1   2  16        5.19        4.80     25.79 o 
   0   2  16       88.24      104.94     32.50 o 
   1   2  16      383.36      399.72     33.75 o 
   2   2  16      224.84      207.66     36.02 o 
   3   2  16      301.76      292.62     32.76 o 
 -15   3  16        1.94       -8.24     46.64 o 
 -14   3  16      288.02      271.49     38.82 o 
 -13   3  16      165.73      140.58     45.70 o 
 -12   3  16      973.91     1050.82     48.15 o 
 -11   3  16      191.92      182.77     44.22 o 
 -10   3  16      623.70      622.64     39.05 o 
  -9   3  16      223.73      184.78     33.90 o 
  -8   3  16        3.69        6.33     36.61 o 
  -7   3  16        0.56        0.75     32.44 o 
  -6   3  16       75.62       64.80     30.28 o 
  -5   3  16      353.68      345.50     31.69 o 
  -4   3  16     1869.23     1967.97     44.30 o 
  -3   3  16      166.57      174.53     27.54 o 
  -2   3  16      423.82      466.36     38.12 o 
  -1   3  16     1093.28     1172.73     34.17 o 
   0   3  16      720.71      812.75     33.05 o 
   1   3  16      194.01      169.56     28.73 o 
 -13   4  16       19.60       15.74     46.26 o 
 -12   4  16      122.85      146.96     41.52 o 
 -11   4  16      235.88      230.03     40.97 o 
 -10   4  16      327.71      334.36     45.98 o 
  -9   4  16      160.00      145.20     45.21 o 
  -8   4  16      531.95      495.78     35.79 o 
  -7   4  16      408.56      383.51     41.66 o 
  -6   4  16      112.13      113.47     44.94 o 
  -5   4  16      278.11      219.31     40.63 o 
  -4   4  16      308.84      299.29     34.26 o 
  -3   4  16      129.70      126.98     39.17 o 
  -2   4  16       17.96       22.89     32.74 o 
  -1   4  16      100.42       91.18     34.63 o 
 -17   0  17       18.41       27.50     60.18 o 
 -15   0  17       39.51       50.07     69.89 o 
 -13   0  17      166.41      191.78     92.85 o 
  -9   0  17      446.04      484.72     68.36 o 
  -7   0  17     2236.25     2257.15     65.35 o 
  -5   0  17      699.35      682.52     44.82 o 
  -3   0  17      158.04      148.33     39.70 o 
  -1   0  17       68.98       49.76     46.24 o 
   1   0  17     2243.03     2479.49     93.59 o 
 -17   1  17      168.19      136.88     49.45 o 
 -16   1  17      396.03      412.10     54.57 o 
 -15   1  17       30.92       24.54     51.64 o 
 -14   1  17        5.13        6.35     56.95 o 
 -13   1  17        7.68       17.63     40.31 o 
 -12   1  17     2117.50     2317.49     80.93 o 
 -11   1  17        0.00        4.69     39.03 o 
 -10   1  17      755.23      825.71     47.59 o 
  -9   1  17       64.80       63.46     45.06 o 
  -8   1  17     2309.67     2315.07     61.22 o 
  -7   1  17       25.66       17.36     38.45 o 
  -6   1  17       87.49       63.99     36.01 o 
  -5   1  17       49.44       37.56     28.97 o 
  -4   1  17      122.42      117.34     29.10 o 
  -3   1  17      217.01      200.98     28.98 o 
  -2   1  17      391.82      356.85     29.08 o 
  -1   1  17        4.29       15.82     32.39 o 
   0   1  17       42.46       38.22     32.94 o 
   1   1  17       52.12       29.41     33.47 o 
   2   1  17      265.28      281.93     31.22 o 
 -16   2  17      114.65      104.23     50.31 o 
 -15   2  17      295.45      296.61     50.63 o 
 -14   2  17      283.26      267.29     47.30 o 
 -13   2  17       38.93       38.98     45.90 o 
 -12   2  17      347.74      317.49     46.46 o 
 -11   2  17      646.14      630.52     40.60 o 
 -10   2  17      348.31      333.05     38.56 o 
  -9   2  17      515.43      533.09     39.23 o 
  -8   2  17      145.06      123.37     37.52 o 
  -7   2  17     1436.41     1416.67     57.05 o 
  -6   2  17      345.36      359.21     38.43 o 
  -5   2  17        9.92        5.97     36.73 o 
  -4   2  17      209.52      209.38     28.24 o 
  -3   2  17        5.05        4.94     33.28 o 
  -2   2  17      302.02      336.78     30.50 o 
  -1   2  17      210.46      222.78     31.32 o 
   0   2  17       53.49       62.70     33.13 o 
   1   2  17     1399.13     1487.58     48.20 o 
 -14   3  17       10.98        8.55     46.63 o 
 -13   3  17        1.43      -11.69     46.27 o 
 -12   3  17      389.24      377.41     47.00 o 
 -11   3  17       47.27       37.78     45.41 o 
 -10   3  17      310.44      329.83     46.87 o 
  -9   3  17      617.76      608.98     36.73 o 
  -8   3  17      841.70      887.41     47.53 o 
  -7   3  17      249.11      259.54     45.69 o 
  -6   3  17      366.94      386.39     46.05 o 
  -5   3  17     1540.84     1696.81     82.62 o 
  -4   3  17      204.94      195.47     34.01 o 
  -3   3  17      305.55      315.15     36.14 o 
  -2   3  17      734.89      783.93     33.28 o 
  -1   3  17       38.97       46.25     36.10 o 
 -11   4  17      131.75      120.60     46.62 o 
 -10   4  17      699.91      722.52     40.79 o 
  -9   4  17      114.30      114.03     37.44 o 
  -8   4  17        2.37        9.55     45.78 o 
  -7   4  17       26.82       21.77     45.69 o 
  -6   4  17      385.79      379.16     38.79 o 
  -5   4  17      271.46      263.98     33.60 o 
  -4   4  17       62.27       47.09     43.72 o 
 -16   0  18       14.70       12.60     81.74 o 
  -8   0  18       28.58       29.71     55.28 o 
  -6   0  18     1132.75     1118.12     53.14 o 
  -4   0  18        0.53       13.83     48.85 o 
  -2   0  18      346.29      376.87     48.34 o 
   0   0  18       22.16       18.76     42.38 o 
 -16   1  18        8.41       21.48     55.91 o 
 -15   1  18      217.92      214.48     56.49 o 
 -14   1  18       57.11       34.46     55.67 o 
 -13   1  18        8.11       21.33     54.35 o 
 -12   1  18      189.00      171.84     58.26 o 
 -11   1  18      257.05      291.23     54.99 o 
 -10   1  18      214.95      199.15     42.85 o 
  -9   1  18      478.57      553.05     43.17 o 
  -8   1  18     1290.36     1333.16     65.35 o 
  -7   1  18      227.90      204.58     41.94 o 
  -6   1  18       39.02       15.27     33.72 o 
  -5   1  18      611.27      585.13     35.65 o 
  -4   1  18       79.57       82.55     35.59 o 
  -3   1  18      653.09      698.61     35.94 o 
  -2   1  18       57.85       48.58     35.23 o 
  -1   1  18       89.70       89.62     33.75 o 
   0   1  18       26.50        6.50     30.52 o 
 -15   2  18      351.09      381.97     49.27 o 
 -14   2  18     1100.31     1123.55     54.96 o 
 -13   2  18       99.80       96.60     47.02 o 
 -12   2  18        7.04        7.86     46.06 o 
 -11   2  18       12.10       14.47     45.50 o 
 -10   2  18      422.40      479.69     47.27 o 
  -9   2  18       23.33       17.99     45.19 o 
  -8   2  18      181.99      172.39     52.98 o 
  -7   2  18      104.51       80.84     45.89 o 
  -6   2  18      873.99      933.20     48.70 o 
  -5   2  18        3.16       -1.54     45.76 o 
  -4   2  18       85.97       79.84     32.52 o 
  -3   2  18     1525.19     1751.54     42.35 o 
  -2   2  18      171.04      162.21     34.26 o 
  -1   2  18      277.41      290.03     33.44 o 
 -13   3  18      133.42      152.36     42.71 o 
 -12   3  18      248.79      226.68     47.46 o 
 -11   3  18        9.61        0.88     37.98 o 
 -10   3  18       17.47       19.38     37.87 o 
  -9   3  18      459.87      481.55     47.62 o 
  -8   3  18     1525.23     1734.01     55.94 o 
  -7   3  18      693.50      758.46     48.38 o 
  -6   3  18       93.30       93.41     52.69 o 
  -5   3  18      141.20      112.31     46.57 o 
  -4   3  18      308.05      325.88     41.25 o 
  -3   3  18      435.10      429.54     31.88 o 
  -9   0  19       26.44       21.71    140.93 o 
  -7   0  19      444.65      474.96     62.31 o 
  -5   0  19      210.04      193.68     51.91 o 
  -3   0  19      911.12      960.39     51.78 o 
 -14   1  19      102.77       91.13     60.51 o 
 -13   1  19        0.04        3.30     59.01 o 
 -12   1  19     1429.92     1576.24     77.84 o 
 -11   1  19       20.06       11.32     54.73 o 
 -10   1  19       21.35       18.11     54.26 o 
  -9   1  19      408.11      447.46     53.20 o 
  -8   1  19      265.88      284.53     58.18 o 
  -7   1  19       59.14       63.20     48.62 o 
  -6   1  19      189.33      175.08     41.02 o 
  -5   1  19      313.80      335.20     37.52 o 
  -4   1  19      955.19     1059.47     39.19 o 
  -3   1  19       50.48       41.25     36.00 o 
  -2   1  19      143.02      171.89     35.59 o 
 -13   2  19      727.98      763.00     53.26 o 
 -12   2  19        0.59        4.34     47.08 o 
 -11   2  19      111.67       46.73     47.08 o 
 -10   2  19       92.41       84.81     49.14 o 
  -9   2  19       10.12        4.96     52.96 o 
  -8   2  19        4.33        2.69     46.24 o 
  -7   2  19       22.44       10.16     46.45 o 
  -6   2  19     1483.47     1661.77     53.26 o 
  -5   2  19      327.87      333.00     48.14 o 
  -4   2  19       30.86       25.72     37.68 o 
  -3   2  19       72.33       54.88     35.83 o 
  -9   3  19      294.87      261.59     42.72 o 
  -8   3  19       15.26       -9.72     47.03 o 
  -7   3  19       14.88       11.80     42.19 o 
  -8   0  20      238.26      248.86     73.32 o 
  -6   0  20       47.18       49.30     58.42 o 
 -12   1  20       77.12       68.61     60.56 o 
 -11   1  20      888.39      991.18     65.81 o 
 -10   1  20      119.35      121.37     53.52 o 
  -9   1  20      458.34      427.06     52.46 o 
  -8   1  20       21.25        8.90     49.92 o 
  -7   1  20      158.31      155.92     50.72 o 
  -6   1  20       54.26       57.68     44.01 o 
  -5   1  20       69.10       55.15     37.94 o 
                                                 
